# Supplementary material for: Microphallus pseudopygmaeus (Digenea) infects phylogenetically distant gastropods, with signs of host-linked genetic divergence
Source: Parasite. 2026 Mar 30;33:15. doi: 10.1051/parasite/2026016 (PMC13034682; doi:10.1051/parasite/2026016)
Supplement: Supplementary file 1 — Supplementary Table S1: The average pairwise genetic distances in 28S rDNA fragment (971 bp). Supplementary Table S2: The average pairwise genetic distances in ITS2–5.8S rDNA fragment (266 bp). Supplementary Table S3: p-distances for sequences from specimens of Microphallus of the „pygmaeus“ group and M. similis. Supplementary File: ASAP_samples_104_801. [file parasite-33-15-s1.zip]

Archive with 3 entries (2 files):
- parasite250091-1-olm/
- parasite250091-1-olm/Supplementary material_S1-S3.xlsx
- parasite250091-1-olm/tree_samples_104_801.fasta
