# Supplementary material for: Microphallus pseudopygmaeus (Digenea) infects phylogenetically distant gastropods, with signs of host-linked genetic divergence
Source: Parasite. 2026 Mar 30;33:15. doi: 10.1051/parasite/2026016 (PMC13034682; doi:10.1051/parasite/2026016)
Supplement: Supplementary file 1 — Supplementary Table S1: The average pairwise genetic distances in 28S rDNA fragment (971 bp). Supplementary Table S2: The average pairwise genetic distances in ITS2–5.8S rDNA fragment (266 bp). Supplementary Table S3: p-distances for sequences from specimens of Microphallus of the „pygmaeus“ group and M. similis. Supplementary File: ASAP_samples_104_801. [file parasite-33-15-s1.zip › parasite250091-1-olm/Supplementary material_S1-S3.xlsx]

## Sheet: Title
Sokolova A.I., Galaktionov K.V., Gonchar A.
Microphallus pseudopygmaeus (Digenea) infects phylogenetically distant gastropods, with signs of host-linked genetic divergence.
Analyses were conducted in MEGA 11 [1][2].
1. Kumar S., Stecher G., Li M., Knyaz C., and Tamura K. (2018). MEGA X: Molecular Evolutionary Genetics Analysis across computing platforms. Molecular Biology and Evolution 35:1547-1549.
2. Stecher G., Tamura K., and Kumar S. (2020). Molecular Evolutionary Genetics Analysis (MEGA) for macOS. Molecular Biology and Evolution (https://doi.org/10.1093/molbev/msz312).

## Sheet: Supplementary Table S1
Supplementary table S1
The average pairwise genetic distances in 28S rDNA fragment (971 bp).
Pairwise distances below the diagonal, the standard error estimates (500 bootstrap replicates) above the diagonal.
	Mps	Mtr	Mpyg	Mpir	Mkur	Mcal	Msim	Moch
M. pseudopygmaeus (Mps)		0.003	0.004	0.004	0.004	0.003	0.006	0.009
M. triangulatus (Mtr)	0.011		0.005	0.005	0.004	0.004	0.006	0.009
M. pygmaeus (Mpyg)	0.014	0.019		0.004	0.002	0.003	0.006	0.008
M. piriformes (Mpir)	0.02	0.026	0.015		0.004	0.004	0.006	0.008
M. kurilensis (Mkur)	0.013	0.018	0.003	0.014		0.003	0.005	0.009
M. calidris (Mcal)	0.01	0.018	0.007	0.012	0.007		0.005	0.008
M. similis (Msim)	0.031	0.037	0.029	0.031	0.029	0.025		0.008
M. ochotensis (Moch)	0.065	0.069	0.062	0.064	0.063	0.06	0.053

## Sheet: Supplementary Table S2
Supplementary table S2
The average pairwise genetic distances in ITS2–5.8S rDNA fragment (266 bp).
Pairwise distances below the diagonal, the standard error estimates (500 bootstrap replicates) above the diagonal.
	Mps	Mtr	Mpyg	Mpir	Mcur	Mcal	Msim	Moch
M. pseudopygmaeus (Mps)		0.005	0.01	0.009	0.012	0.009	0.013	0.029
M. triangulatus (Mtr)	0.006		0.009	0.007	0.011	0.01	0.013	0.029
M. pygmaeus (Mpyg)	0.021	0.017		0.013	0.008	0.013	0.016	0.028
M. piriformes (Mpir)	0.018	0.012	0.029		0.013	0.012	0.016	0.028
M. kurilensis (Mkur)	0.027	0.023	0.011	0.029		0.014	0.019	0.03
M. calidris (Mcal)	0.017	0.019	0.028	0.028	0.034		0.017	0.03
M. similis (Msim)	0.033	0.033	0.045	0.042	0.058	0.046		0.027
M. ochotensis (Moch)	0.1	0.1	0.1	0.1	0.107	0.109	0.094

## Sheet: Supplementary Table S3
Supplementary table S3.
p-distances for sequences from specimens of Microphallus of the „pygmaeus“ group and M. similis.
The number of base differences per site from between sequences are shown. This analysis involved 104 nucleotide sequences. Codon positions included were 1st+2nd+3rd+Noncoding. All ambiguous positions were removed for each sequence pair (pairwise deletion option). There were a total of 801 positions (partial cox1) in the final dataset.
	M. tr. (Mtr1)	M. tr. (Mtr2)	M. ps. (Mps120)	M. ps. (Mps117)	M. ps. (Mps112)	M. ps. (Mps111)	M. ps. (Mps110)	M. ps. (Mps107)	M. ps. (Mps106)	M. ps. (Mps105)	M. ps. (Mps103)	M. ps. (Mps102)	M. ps. (Mps101)	M. ps. (Mps100)	M. ps. (Mps98)	M. ps. (Mps96)	M. ps. (Mps95)	M. ps. (Mps87)	M. ps. (Mps86)	M. ps. (Mps79)	M. ps. (Mps78)	M. ps. (Mps77)	M. ps. (Mps76)	M. ps. (Mps75)	M. ps. (Mps74)	M. ps. (Mps73)	M. ps. (Mps72)	M. ps. (Mps71)	M. ps. (Mps70)	M. ps. (Mps69)	M. ps. (Mps68)	M. ps. (Mps67)	M. ps. (Mps66)	M. ps. (Mps64)	M. ps. (Mps58)	M. ps. (Mps57)	M. ps. (Mps54)	M. ps. (Mps48)	M. ps. (Mps47)	M. ps. (Mps46)	M. ps. (Mps45)	M. ps. (Mps44)	M. ps. (Mps42)	M. ps. (Mps39)	M. ps. (Mps35)	M. ps. (Mps16)	M. ps. (Mps32)	M. ps. (Mps09)	M. ps. (Mps06)
M. tr. (Mtr1)
M. tr. (Mtr2)	0
M. ps. (Mps120)	0.08	0.08
M. ps. (Mps117)	0.08125	0.08125	0.0075
M. ps. (Mps112)	0.08125	0.08125	0.0075	0
M. ps. (Mps111)	0.08125	0.08125	0.0075	0	0
M. ps. (Mps110)	0.08125	0.08125	0.0075	0	0	0
M. ps. (Mps107)	0.08375	0.08375	0.04375	0.0475	0.0475	0.0475	0.0475
M. ps. (Mps106)	0.08125	0.08125	0.00125	0.00875	0.00875	0.00875	0.00875	0.0425
M. ps. (Mps105)	0.08125	0.08125	0.00125	0.00875	0.00875	0.00875	0.00875	0.0425	0.0025
M. ps. (Mps103)	0.0825	0.0825	0.00875	0.00125	0.00125	0.00125	0.00125	0.04875	0.01	0.01
M. ps. (Mps102)	0.08125	0.08125	0.0075	0	0	0	0	0.0475	0.00875	0.00875	0.00125
M. ps. (Mps101)	0.08125	0.08125	0.0075	0	0	0	0	0.0475	0.00875	0.00875	0.00125	0
M. ps. (Mps100)	0.0825	0.0825	0.00875	0.00125	0.00125	0.00125	0.00125	0.04875	0.01	0.01	0.0025	0.00125	0.00125
M. ps. (Mps98)	0.08125	0.08125	0.0075	0	0	0	0	0.0475	0.00875	0.00875	0.00125	0	0	0.00125
M. ps. (Mps96)	0.08125	0.08125	0.0075	0	0	0	0	0.0475	0.00875	0.00875	0.00125	0	0	0.00125	0
M. ps. (Mps95)	0.08	0.08	0	0.0075	0.0075	0.0075	0.0075	0.04375	0.00125	0.00125	0.00875	0.0075	0.0075	0.00875	0.0075	0.0075
M. ps. (Mps87)	0.0825	0.0825	0.0325	0.0325	0.0325	0.0325	0.0325	0.05625	0.03375	0.03375	0.03375	0.0325	0.0325	0.03375	0.0325	0.0325	0.0325
M. ps. (Mps86)	0.0825	0.0825	0.0325	0.0325	0.0325	0.0325	0.0325	0.05625	0.03375	0.03375	0.03375	0.0325	0.0325	0.03375	0.0325	0.0325	0.0325	0
M. ps. (Mps79)	0.0825	0.0825	0.00875	0.00125	0.00125	0.00125	0.00125	0.04875	0.01	0.01	0.0025	0.00125	0.00125	0	0.00125	0.00125	0.00875	0.03375	0.03375
M. ps. (Mps78)	0.08125	0.08125	0.0075	0	0	0	0	0.0475	0.00875	0.00875	0.00125	0	0	0.00125	0	0	0.0075	0.0325	0.0325	0.00125
M. ps. (Mps77)	0.08125	0.08125	0.0075	0	0	0	0	0.0475	0.00875	0.00875	0.00125	0	0	0.00125	0	0	0.0075	0.0325	0.0325	0.00125	0
M. ps. (Mps76)	0.08125	0.08125	0.0075	0	0	0	0	0.0475	0.00875	0.00875	0.00125	0	0	0.00125	0	0	0.0075	0.0325	0.0325	0.00125	0	0
M. ps. (Mps75)	0.0825	0.0825	0.00875	0.00125	0.00125	0.00125	0.00125	0.04875	0.01	0.01	0.0025	0.00125	0.00125	0.0025	0.00125	0.00125	0.00875	0.03375	0.03375	0.0025	0.00125	0.00125	0.00125
M. ps. (Mps74)	0.08125	0.08125	0.0075	0	0	0	0	0.0475	0.00875	0.00875	0.00125	0	0	0.00125	0	0	0.0075	0.0325	0.0325	0.00125	0	0	0	0.00125
M. ps. (Mps73)	0.08125	0.08125	0.0075	0	0	0	0	0.0475	0.00875	0.00875	0.00125	0	0	0.00125	0	0	0.0075	0.0325	0.0325	0.00125	0	0	0	0.00125	0
M. ps. (Mps72)	0.08125	0.08125	0.0075	0	0	0	0	0.0475	0.00875	0.00875	0.00125	0	0	0.00125	0	0	0.0075	0.0325	0.0325	0.00125	0	0	0	0.00125	0	0
M. ps. (Mps71)	0.08125	0.08125	0.0075	0	0	0	0	0.0475	0.00875	0.00875	0.00125	0	0	0.00125	0	0	0.0075	0.0325	0.0325	0.00125	0	0	0	0.00125	0	0	0
M. ps. (Mps70)	0.08125	0.08125	0.0075	0	0	0	0	0.0475	0.00875	0.00875	0.00125	0	0	0.00125	0	0	0.0075	0.0325	0.0325	0.00125	0	0	0	0.00125	0	0	0	0
M. ps. (Mps69)	0.0825	0.0825	0.005	0.0125	0.0125	0.0125	0.0125	0.04625	0.00375	0.00625	0.01375	0.0125	0.0125	0.01375	0.0125	0.0125	0.005	0.035	0.035	0.01375	0.0125	0.0125	0.0125	0.01375	0.0125	0.0125	0.0125	0.0125	0.0125
M. ps. (Mps68)	0.0825	0.0825	0.0025	0.01	0.01	0.01	0.01	0.04625	0.00375	0.00375	0.01125	0.01	0.01	0.01125	0.01	0.01	0.0025	0.035	0.035	0.01125	0.01	0.01	0.01	0.01125	0.01	0.01	0.01	0.01	0.01	0.0075
M. ps. (Mps67)	0.07875	0.07875	0.00125	0.00875	0.00875	0.00875	0.00875	0.045	0.0025	0.0025	0.01	0.00875	0.00875	0.01	0.00875	0.00875	0.00125	0.03375	0.03375	0.01	0.00875	0.00875	0.00875	0.01	0.00875	0.00875	0.00875	0.00875	0.00875	0.00625	0.00375
M. ps. (Mps66)	0.0825	0.0825	0.00875	0.00125	0.00125	0.00125	0.00125	0.04875	0.01	0.01	0.0025	0.00125	0.00125	0.0025	0.00125	0.00125	0.00875	0.03375	0.03375	0.0025	0.00125	0.00125	0.00125	0.0025	0.00125	0.00125	0.00125	0.00125	0.00125	0.01375	0.01125	0.01
M. ps. (Mps64)	0.08125	0.08125	0.03	0.0325	0.0325	0.0325	0.0325	0.02	0.03125	0.02875	0.03375	0.0325	0.0325	0.03375	0.0325	0.0325	0.03	0.04875	0.04875	0.03375	0.0325	0.0325	0.0325	0.03375	0.0325	0.0325	0.0325	0.0325	0.0325	0.035	0.0325	0.03125	0.03375
M. ps. (Mps58)	0.08125	0.08125	0.0075	0	0	0	0	0.0475	0.00875	0.00875	0.00125	0	0	0.00125	0	0	0.0075	0.0325	0.0325	0.00125	0	0	0	0.00125	0	0	0	0	0	0.0125	0.01	0.00875	0.00125	0.0325
M. ps. (Mps57)	0.0825	0.0825	0.00875	0.00125	0.00125	0.00125	0.00125	0.04875	0.01	0.01	0.0025	0.00125	0.00125	0.0025	0.00125	0.00125	0.00875	0.03375	0.03375	0.0025	0.00125	0.00125	0.00125	0.0025	0.00125	0.00125	0.00125	0.00125	0.00125	0.01375	0.01125	0.01	0.0025	0.03375	0.00125
M. ps. (Mps54)	0.085	0.085	0.01125	0.00375	0.00375	0.00375	0.00375	0.05125	0.0125	0.0125	0.005	0.00375	0.00375	0.0025	0.00375	0.00375	0.01125	0.03625	0.03625	0.0025	0.00375	0.00375	0.00375	0.005	0.00375	0.00375	0.00375	0.00375	0.00375	0.01625	0.01375	0.0125	0.005	0.03625	0.00375	0.005
M. ps. (Mps48)	0.08375	0.08375	0.01	0.0025	0.0025	0.0025	0.0025	0.05	0.01125	0.01125	0.00375	0.0025	0.0025	0.00125	0.0025	0.0025	0.01	0.035	0.035	0.00125	0.0025	0.0025	0.0025	0.00375	0.0025	0.0025	0.0025	0.0025	0.0025	0.015	0.0125	0.01125	0.00375	0.035	0.0025	0.00375	0.00125
M. ps. (Mps47)	0.0825	0.0825	0.00875	0.00125	0.00125	0.00125	0.00125	0.04875	0.01	0.01	0.0025	0.00125	0.00125	0	0.00125	0.00125	0.00875	0.03375	0.03375	0	0.00125	0.00125	0.00125	0.0025	0.00125	0.00125	0.00125	0.00125	0.00125	0.01375	0.01125	0.01	0.0025	0.03375	0.00125	0.0025	0.0025	0.00125
M. ps. (Mps46)	0.08125	0.08125	0.0075	0	0	0	0	0.0475	0.00875	0.00875	0.00125	0	0	0.00125	0	0	0.0075	0.0325	0.0325	0.00125	0	0	0	0.00125	0	0	0	0	0	0.0125	0.01	0.00875	0.00125	0.0325	0	0.00125	0.00375	0.0025	0.00125
M. ps. (Mps45)	0.0825	0.0825	0.00875	0.00125	0.00125	0.00125	0.00125	0.04875	0.01	0.01	0.0025	0.00125	0.00125	0	0.00125	0.00125	0.00875	0.03375	0.03375	0	0.00125	0.00125	0.00125	0.0025	0.00125	0.00125	0.00125	0.00125	0.00125	0.01375	0.01125	0.01	0.0025	0.03375	0.00125	0.0025	0.0025	0.00125	0	0.00125
M. ps. (Mps44)	0.08375	0.08375	0.01	0.0025	0.0025	0.0025	0.0025	0.05	0.01125	0.01125	0.00375	0.0025	0.0025	0.00125	0.0025	0.0025	0.01	0.035	0.035	0.00125	0.0025	0.0025	0.0025	0.00375	0.0025	0.0025	0.0025	0.0025	0.0025	0.015	0.0125	0.01125	0.00375	0.035	0.0025	0.00375	0.00375	0.0025	0.00125	0.0025	0.00125
M. ps. (Mps42)	0.08125	0.08125	0.0075	0	0	0	0	0.0475	0.00875	0.00875	0.00125	0	0	0.00125	0	0	0.0075	0.0325	0.0325	0.00125	0	0	0	0.00125	0	0	0	0	0	0.0125	0.01	0.00875	0.00125	0.0325	0	0.00125	0.00375	0.0025	0.00125	0	0.00125	0.0025
M. ps. (Mps39)	0.08125	0.08125	0.0075	0	0	0	0	0.0475	0.00875	0.00875	0.00125	0	0	0.00125	0	0	0.0075	0.0325	0.0325	0.00125	0	0	0	0.00125	0	0	0	0	0	0.0125	0.01	0.00875	0.00125	0.0325	0	0.00125	0.00375	0.0025	0.00125	0	0.00125	0.0025	0
M. ps. (Mps35)	0.08125	0.08125	0.01	0.0025	0.0025	0.0025	0.0025	0.0475	0.01125	0.01125	0.00375	0.0025	0.0025	0.00375	0.0025	0.0025	0.01	0.035	0.035	0.00375	0.0025	0.0025	0.0025	0.00375	0.0025	0.0025	0.0025	0.0025	0.0025	0.015	0.0125	0.01125	0.00375	0.0325	0.0025	0.00375	0.00625	0.005	0.00375	0.0025	0.00375	0.005	0.0025	0.0025
M. ps. (Mps16)	0.08	0.08	0	0.0075	0.0075	0.0075	0.0075	0.04375	0.00125	0.00125	0.00875	0.0075	0.0075	0.00875	0.0075	0.0075	0	0.0325	0.0325	0.00875	0.0075	0.0075	0.0075	0.00875	0.0075	0.0075	0.0075	0.0075	0.0075	0.005	0.0025	0.00125	0.00875	0.03	0.0075	0.00875	0.01125	0.01	0.00875	0.0075	0.00875	0.01	0.0075	0.0075	0.01
M. ps. (Mps32)	0.0825	0.0825	0.00875	0.00125	0.00125	0.00125	0.00125	0.04875	0.01	0.01	0.0025	0.00125	0.00125	0.0025	0.00125	0.00125	0.00875	0.03375	0.03375	0.0025	0.00125	0.00125	0.00125	0.0025	0.00125	0.00125	0.00125	0.00125	0.00125	0.01375	0.01125	0.01	0.0025	0.03375	0.00125	0.0025	0.005	0.00375	0.0025	0.00125	0.0025	0.00375	0.00125	0.00125	0.00375	0.00875
M. ps. (Mps09)	0.08125	0.08125	0.0075	0	0	0	0	0.0475	0.00875	0.00875	0.00125	0	0	0.00125	0	0	0.0075	0.0325	0.0325	0.00125	0	0	0	0.00125	0	0	0	0	0	0.0125	0.01	0.00875	0.00125	0.0325	0	0.00125	0.00375	0.0025	0.00125	0	0.00125	0.0025	0	0	0.0025	0.0075	0.00125
M. ps. (Mps06)	0.07875	0.07875	0.01	0.005	0.005	0.005	0.005	0.045	0.01125	0.01125	0.00625	0.005	0.005	0.00625	0.005	0.005	0.01	0.0275	0.0275	0.00625	0.005	0.005	0.005	0.00625	0.005	0.005	0.005	0.005	0.005	0.015	0.0125	0.01125	0.00625	0.03	0.005	0.00625	0.00875	0.0075	0.00625	0.005	0.00625	0.0075	0.005	0.005	0.0075	0.01	0.00625	0.005
M. ps. (12.AC)	0.08125	0.08125	0.0075	0	0	0	0	0.0475	0.00875	0.00875	0.00125	0	0	0.00125	0	0	0.0075	0.0325	0.0325	0.00125	0	0	0	0.00125	0	0	0	0	0	0.0125	0.01	0.00875	0.00125	0.0325	0	0.00125	0.00375	0.0025	0.00125	0	0.00125	0.0025	0	0	0.0025	0.0075	0.00125	0	0.005
M. ps. (Mps25)	0.08375	0.08375	0.01	0.0025	0.0025	0.0025	0.0025	0.05	0.01125	0.01125	0.00375	0.0025	0.0025	0.00375	0.0025	0.0025	0.01	0.035	0.035	0.00375	0.0025	0.0025	0.0025	0.00375	0.0025	0.0025	0.0025	0.0025	0.0025	0.015	0.0125	0.01125	0.00375	0.035	0.0025	0.00375	0.00625	0.005	0.00375	0.0025	0.00375	0.005	0.0025	0.0025	0.005	0.01	0.00375	0.0025	0.0075
M. ps. (Mps21)	0.0825	0.0825	0.00875	0.00125	0.00125	0.00125	0.00125	0.04875	0.01	0.01	0.0025	0.00125	0.00125	0.0025	0.00125	0.00125	0.00875	0.03375	0.03375	0.0025	0.00125	0.00125	0.00125	0.0025	0.00125	0.00125	0.00125	0.00125	0.00125	0.01375	0.01125	0.01	0.0025	0.03375	0.00125	0.0025	0.005	0.00375	0.0025	0.00125	0.0025	0.00375	0.00125	0.00125	0.00375	0.00875	0.0025	0.00125	0.00625
M. ps. (Mps10)	0.08125	0.08125	0.0075	0	0	0	0	0.0475	0.00875	0.00875	0.00125	0	0	0.00125	0	0	0.0075	0.0325	0.0325	0.00125	0	0	0	0.00125	0	0	0	0	0	0.0125	0.01	0.00875	0.00125	0.0325	0	0.00125	0.00375	0.0025	0.00125	0	0.00125	0.0025	0	0	0.0025	0.0075	0.00125	0	0.005
M. ps. (Mps12)	0.0825	0.0825	0.00875	0.00125	0.00125	0.00125	0.00125	0.04875	0.01	0.01	0.0025	0.00125	0.00125	0	0.00125	0.00125	0.00875	0.03375	0.03375	0	0.00125	0.00125	0.00125	0.0025	0.00125	0.00125	0.00125	0.00125	0.00125	0.01375	0.01125	0.01	0.0025	0.03375	0.00125	0.0025	0.0025	0.00125	0	0.00125	0	0.00125	0.00125	0.00125	0.00375	0.00875	0.0025	0.00125	0.00625
M. ps. (Mps04)	0.0825	0.0825	0.00875	0.00125	0.00125	0.00125	0.00125	0.04875	0.01	0.01	0.0025	0.00125	0.00125	0.0025	0.00125	0.00125	0.00875	0.03375	0.03375	0.0025	0.00125	0.00125	0.00125	0.0025	0.00125	0.00125	0.00125	0.00125	0.00125	0.01375	0.01125	0.01	0.0025	0.03375	0.00125	0.0025	0.005	0.00375	0.0025	0.00125	0.0025	0.00375	0.00125	0.00125	0.00375	0.00875	0.0025	0.00125	0.00625
M. ps. (Mps31)	0.08125	0.08125	0.0075	0	0	0	0	0.0475	0.00875	0.00875	0.00125	0	0	0.00125	0	0	0.0075	0.0325	0.0325	0.00125	0	0	0	0.00125	0	0	0	0	0	0.0125	0.01	0.00875	0.00125	0.0325	0	0.00125	0.00375	0.0025	0.00125	0	0.00125	0.0025	0	0	0.0025	0.0075	0.00125	0	0.005
M. ps. (Mps08)	0.0825	0.0825	0.00875	0.00125	0.00125	0.00125	0.00125	0.04875	0.01	0.01	0.0025	0.00125	0.00125	0.0025	0.00125	0.00125	0.00875	0.03375	0.03375	0.0025	0.00125	0.00125	0.00125	0.0025	0.00125	0.00125	0.00125	0.00125	0.00125	0.01375	0.01125	0.01	0.0025	0.03375	0.00125	0.0025	0.005	0.00375	0.0025	0.00125	0.0025	0.00375	0.00125	0.00125	0.00375	0.00875	0.0025	0.00125	0.00625
M. ps. (Mps07)	0.08375	0.08375	0.01	0.0025	0.0025	0.0025	0.0025	0.05	0.01125	0.01125	0.00375	0.0025	0.0025	0.00375	0.0025	0.0025	0.01	0.035	0.035	0.00375	0.0025	0.0025	0.0025	0.00375	0.0025	0.0025	0.0025	0.0025	0.0025	0.015	0.0125	0.01125	0.00375	0.035	0.0025	0.00375	0.00625	0.005	0.00375	0.0025	0.00375	0.005	0.0025	0.0025	0.005	0.01	0.00375	0.0025	0.0075
M. ps. (Mps02)	0.08125	0.08125	0.0075	0	0	0	0	0.0475	0.00875	0.00875	0.00125	0	0	0.00125	0	0	0.0075	0.0325	0.0325	0.00125	0	0	0	0.00125	0	0	0	0	0	0.0125	0.01	0.00875	0.00125	0.0325	0	0.00125	0.00375	0.0025	0.00125	0	0.00125	0.0025	0	0	0.0025	0.0075	0.00125	0	0.005
M. ps. (Mps03)	0.09	0.09	0.02875	0.02375	0.02375	0.02375	0.02375	0.0575	0.03	0.03	0.025	0.02375	0.02375	0.025	0.02375	0.02375	0.02875	0.01125	0.01125	0.025	0.02375	0.02375	0.02375	0.025	0.02375	0.02375	0.02375	0.02375	0.02375	0.03125	0.03125	0.03	0.025	0.05	0.02375	0.025	0.025	0.02625	0.025	0.02375	0.025	0.02625	0.02375	0.02375	0.02625	0.02875	0.025	0.02375	0.02875
M. ps. (3.AC)	0.08	0.08	0	0.0075	0.0075	0.0075	0.0075	0.04375	0.00125	0.00125	0.00875	0.0075	0.0075	0.00875	0.0075	0.0075	0	0.0325	0.0325	0.00875	0.0075	0.0075	0.0075	0.00875	0.0075	0.0075	0.0075	0.0075	0.0075	0.005	0.0025	0.00125	0.00875	0.03	0.0075	0.00875	0.01125	0.01	0.00875	0.0075	0.00875	0.01	0.0075	0.0075	0.01	0	0.00875	0.0075	0.01
M. ps. (Mps29)	0.0825	0.0825	0.00875	0.00125	0.00125	0.00125	0.00125	0.04625	0.01	0.01	0.0025	0.00125	0.00125	0.0025	0.00125	0.00125	0.00875	0.03375	0.03375	0.0025	0.00125	0.00125	0.00125	0.0025	0.00125	0.00125	0.00125	0.00125	0.00125	0.01375	0.01125	0.01	0.0025	0.03375	0.00125	0.0025	0.005	0.00375	0.0025	0.00125	0.0025	0.00375	0.00125	0.00125	0.00375	0.00875	0.0025	0.00125	0.00625
M. ps. (23.AA)	0.08	0.08	0	0.0075	0.0075	0.0075	0.0075	0.04375	0.00125	0.00125	0.00875	0.0075	0.0075	0.00875	0.0075	0.0075	0	0.0325	0.0325	0.00875	0.0075	0.0075	0.0075	0.00875	0.0075	0.0075	0.0075	0.0075	0.0075	0.005	0.0025	0.00125	0.00875	0.03	0.0075	0.00875	0.01125	0.01	0.00875	0.0075	0.00875	0.01	0.0075	0.0075	0.01	0	0.00875	0.0075	0.01
M. ps. (2.AC)	0.08	0.08	0	0.0075	0.0075	0.0075	0.0075	0.04375	0.00125	0.00125	0.00875	0.0075	0.0075	0.00875	0.0075	0.0075	0	0.0325	0.0325	0.00875	0.0075	0.0075	0.0075	0.00875	0.0075	0.0075	0.0075	0.0075	0.0075	0.005	0.0025	0.00125	0.00875	0.03	0.0075	0.00875	0.01125	0.01	0.00875	0.0075	0.00875	0.01	0.0075	0.0075	0.01	0	0.00875	0.0075	0.01
M. ps. (Mps27)	0.08125	0.08125	0.0075	0	0	0	0	0.0475	0.00875	0.00875	0.00125	0	0	0.00125	0	0	0.0075	0.0325	0.0325	0.00125	0	0	0	0.00125	0	0	0	0	0	0.0125	0.01	0.00875	0.00125	0.0325	0	0.00125	0.00375	0.0025	0.00125	0	0.00125	0.0025	0	0	0.0025	0.0075	0.00125	0	0.005
M. ps. (Mps24)	0.08125	0.08125	0.0075	0	0	0	0	0.0475	0.00875	0.00875	0.00125	0	0	0.00125	0	0	0.0075	0.0325	0.0325	0.00125	0	0	0	0.00125	0	0	0	0	0	0.0125	0.01	0.00875	0.00125	0.0325	0	0.00125	0.00375	0.0025	0.00125	0	0.00125	0.0025	0	0	0.0025	0.0075	0.00125	0	0.005
M. pir. (Mpir30)	0.11125	0.11125	0.1125	0.10875	0.10875	0.10875	0.10875	0.1125	0.11375	0.11125	0.11	0.10875	0.10875	0.11	0.10875	0.10875	0.1125	0.1175	0.1175	0.11	0.10875	0.10875	0.10875	0.11	0.10875	0.10875	0.10875	0.10875	0.10875	0.115	0.115	0.1125	0.11	0.115	0.10875	0.11	0.1125	0.11125	0.11	0.10875	0.11	0.11125	0.10875	0.10875	0.11125	0.1125	0.11	0.10875	0.11
M. pir. (Mpir26)	0.1125	0.1125	0.11375	0.11	0.11	0.11	0.11	0.11375	0.115	0.1125	0.11125	0.11	0.11	0.11125	0.11	0.11	0.11375	0.11875	0.11875	0.11125	0.11	0.11	0.11	0.11125	0.11	0.11	0.11	0.11	0.11	0.11625	0.11625	0.11375	0.11125	0.11625	0.11	0.11125	0.11375	0.1125	0.11125	0.11	0.11125	0.1125	0.11	0.11	0.1125	0.11375	0.11125	0.11	0.11125
M. pir. (Mpir25)	0.11125	0.11125	0.1125	0.10875	0.10875	0.10875	0.10875	0.1125	0.11375	0.11125	0.11	0.10875	0.10875	0.11	0.10875	0.10875	0.1125	0.1175	0.1175	0.11	0.10875	0.10875	0.10875	0.11	0.10875	0.10875	0.10875	0.10875	0.10875	0.115	0.115	0.1125	0.11	0.115	0.10875	0.11	0.1125	0.11125	0.11	0.10875	0.11	0.11125	0.10875	0.10875	0.11125	0.1125	0.11	0.10875	0.11
M. pir. (Mpir21)	0.11125	0.11125	0.1125	0.10875	0.10875	0.10875	0.10875	0.1125	0.11375	0.11125	0.11	0.10875	0.10875	0.11	0.10875	0.10875	0.1125	0.1175	0.1175	0.11	0.10875	0.10875	0.10875	0.11	0.10875	0.10875	0.10875	0.10875	0.10875	0.115	0.115	0.1125	0.11	0.115	0.10875	0.11	0.1125	0.11125	0.11	0.10875	0.11	0.11125	0.10875	0.10875	0.11125	0.1125	0.11	0.10875	0.11
M. pir. (Mpir19)	0.11125	0.11125	0.1125	0.10875	0.10875	0.10875	0.10875	0.1125	0.11375	0.11125	0.11	0.10875	0.10875	0.11	0.10875	0.10875	0.1125	0.1175	0.1175	0.11	0.10875	0.10875	0.10875	0.11	0.10875	0.10875	0.10875	0.10875	0.10875	0.115	0.115	0.1125	0.11	0.115	0.10875	0.11	0.1125	0.11125	0.11	0.10875	0.11	0.11125	0.10875	0.10875	0.11125	0.1125	0.11	0.10875	0.11
M. pir. (Mpir3)	0.11375	0.11375	0.115	0.11125	0.11125	0.11125	0.11125	0.115	0.11625	0.11375	0.1125	0.11125	0.11125	0.11	0.11125	0.11125	0.115	0.12	0.12	0.11	0.11125	0.11125	0.11125	0.1125	0.11125	0.11125	0.11125	0.11125	0.11125	0.1175	0.1175	0.115	0.1125	0.1175	0.11125	0.1125	0.1125	0.11125	0.11	0.11125	0.11	0.11125	0.11125	0.11125	0.11375	0.115	0.1125	0.11125	0.1125
M. pir. (Mpir4)	0.11125	0.11125	0.1125	0.10875	0.10875	0.10875	0.10875	0.1125	0.11375	0.11125	0.11	0.10875	0.10875	0.11	0.10875	0.10875	0.1125	0.1175	0.1175	0.11	0.10875	0.10875	0.10875	0.11	0.10875	0.10875	0.10875	0.10875	0.10875	0.115	0.115	0.1125	0.11	0.115	0.10875	0.11	0.1125	0.11125	0.11	0.10875	0.11	0.11125	0.10875	0.10875	0.11125	0.1125	0.11	0.10875	0.11
M. pir. (Mpir20)	0.11125	0.11125	0.1125	0.10875	0.10875	0.10875	0.10875	0.1125	0.11375	0.11125	0.11	0.10875	0.10875	0.11	0.10875	0.10875	0.1125	0.1175	0.1175	0.11	0.10875	0.10875	0.10875	0.11	0.10875	0.10875	0.10875	0.10875	0.10875	0.115	0.115	0.1125	0.11	0.115	0.10875	0.11	0.1125	0.11125	0.11	0.10875	0.11	0.11125	0.10875	0.10875	0.11125	0.1125	0.11	0.10875	0.11
M. pir. (Mpir22)	0.11125	0.11125	0.1125	0.10875	0.10875	0.10875	0.10875	0.1125	0.11375	0.11125	0.11	0.10875	0.10875	0.11	0.10875	0.10875	0.1125	0.1175	0.1175	0.11	0.10875	0.10875	0.10875	0.11	0.10875	0.10875	0.10875	0.10875	0.10875	0.115	0.115	0.1125	0.11	0.115	0.10875	0.11	0.1125	0.11125	0.11	0.10875	0.11	0.11125	0.10875	0.10875	0.11125	0.1125	0.11	0.10875	0.11
M. pir. (Mpir23)	0.11125	0.11125	0.1125	0.10875	0.10875	0.10875	0.10875	0.1125	0.11375	0.11125	0.11	0.10875	0.10875	0.11	0.10875	0.10875	0.1125	0.1175	0.1175	0.11	0.10875	0.10875	0.10875	0.11	0.10875	0.10875	0.10875	0.10875	0.10875	0.115	0.115	0.1125	0.11	0.115	0.10875	0.11	0.1125	0.11125	0.11	0.10875	0.11	0.11125	0.10875	0.10875	0.11125	0.1125	0.11	0.10875	0.11
M. pir. (Mpir24)	0.11125	0.11125	0.1125	0.10875	0.10875	0.10875	0.10875	0.1125	0.11375	0.11125	0.11	0.10875	0.10875	0.11	0.10875	0.10875	0.1125	0.1175	0.1175	0.11	0.10875	0.10875	0.10875	0.11	0.10875	0.10875	0.10875	0.10875	0.10875	0.115	0.115	0.1125	0.11	0.115	0.10875	0.11	0.1125	0.11125	0.11	0.10875	0.11	0.11125	0.10875	0.10875	0.11125	0.1125	0.11	0.10875	0.11
M. pyg. (Mps28)	0.111389	0.111389	0.121402	0.117647	0.117647	0.117647	0.117647	0.115144	0.12015	0.12015	0.118899	0.117647	0.117647	0.116395	0.117647	0.117647	0.121402	0.123905	0.123905	0.116395	0.117647	0.117647	0.117647	0.118899	0.117647	0.117647	0.117647	0.117647	0.117647	0.123905	0.123905	0.121402	0.118899	0.118899	0.117647	0.118899	0.118899	0.117647	0.116395	0.117647	0.116395	0.117647	0.117647	0.117647	0.117647	0.121402	0.118899	0.117647	0.12015
M. pyg. (Mps62)	0.110138	0.110138	0.12015	0.116395	0.116395	0.116395	0.116395	0.113892	0.118899	0.118899	0.117647	0.116395	0.116395	0.115144	0.116395	0.116395	0.12015	0.122653	0.122653	0.115144	0.116395	0.116395	0.116395	0.117647	0.116395	0.116395	0.116395	0.116395	0.116395	0.122653	0.122653	0.12015	0.117647	0.117647	0.116395	0.117647	0.117647	0.116395	0.115144	0.116395	0.115144	0.116395	0.116395	0.116395	0.116395	0.12015	0.117647	0.116395	0.118899
M. pyg. (Mpyg31)	0.110138	0.110138	0.12015	0.116395	0.116395	0.116395	0.116395	0.113892	0.118899	0.118899	0.117647	0.116395	0.116395	0.115144	0.116395	0.116395	0.12015	0.122653	0.122653	0.115144	0.116395	0.116395	0.116395	0.117647	0.116395	0.116395	0.116395	0.116395	0.116395	0.122653	0.122653	0.12015	0.117647	0.117647	0.116395	0.117647	0.117647	0.116395	0.115144	0.116395	0.115144	0.116395	0.116395	0.116395	0.116395	0.12015	0.117647	0.116395	0.118899
M. pyg. (Mpyg30)	0.110138	0.110138	0.12015	0.116395	0.116395	0.116395	0.116395	0.113892	0.118899	0.118899	0.117647	0.116395	0.116395	0.115144	0.116395	0.116395	0.12015	0.122653	0.122653	0.115144	0.116395	0.116395	0.116395	0.117647	0.116395	0.116395	0.116395	0.116395	0.116395	0.122653	0.122653	0.12015	0.117647	0.117647	0.116395	0.117647	0.117647	0.116395	0.115144	0.116395	0.115144	0.116395	0.116395	0.116395	0.116395	0.12015	0.117647	0.116395	0.118899
M. pyg. (Mpyg1)	0.110138	0.110138	0.12015	0.116395	0.116395	0.116395	0.116395	0.113892	0.118899	0.118899	0.117647	0.116395	0.116395	0.115144	0.116395	0.116395	0.12015	0.122653	0.122653	0.115144	0.116395	0.116395	0.116395	0.117647	0.116395	0.116395	0.116395	0.116395	0.116395	0.122653	0.122653	0.12015	0.117647	0.117647	0.116395	0.117647	0.117647	0.116395	0.115144	0.116395	0.115144	0.116395	0.116395	0.116395	0.116395	0.12015	0.117647	0.116395	0.118899
M. pyg. (Mpyg2)	0.110138	0.110138	0.12015	0.116395	0.116395	0.116395	0.116395	0.113892	0.118899	0.118899	0.117647	0.116395	0.116395	0.115144	0.116395	0.116395	0.12015	0.122653	0.122653	0.115144	0.116395	0.116395	0.116395	0.117647	0.116395	0.116395	0.116395	0.116395	0.116395	0.122653	0.122653	0.12015	0.117647	0.117647	0.116395	0.117647	0.117647	0.116395	0.115144	0.116395	0.115144	0.116395	0.116395	0.116395	0.116395	0.12015	0.117647	0.116395	0.118899
M. pyg. (Mps17)	0.110138	0.110138	0.12015	0.116395	0.116395	0.116395	0.116395	0.113892	0.118899	0.118899	0.117647	0.116395	0.116395	0.115144	0.116395	0.116395	0.12015	0.122653	0.122653	0.115144	0.116395	0.116395	0.116395	0.117647	0.116395	0.116395	0.116395	0.116395	0.116395	0.122653	0.122653	0.12015	0.117647	0.117647	0.116395	0.117647	0.117647	0.116395	0.115144	0.116395	0.115144	0.116395	0.116395	0.116395	0.116395	0.12015	0.117647	0.116395	0.118899
M. pyg. (Mps23)	0.110138	0.110138	0.12015	0.116395	0.116395	0.116395	0.116395	0.113892	0.118899	0.118899	0.117647	0.116395	0.116395	0.115144	0.116395	0.116395	0.12015	0.122653	0.122653	0.115144	0.116395	0.116395	0.116395	0.117647	0.116395	0.116395	0.116395	0.116395	0.116395	0.122653	0.122653	0.12015	0.117647	0.117647	0.116395	0.117647	0.117647	0.116395	0.115144	0.116395	0.115144	0.116395	0.116395	0.116395	0.116395	0.12015	0.117647	0.116395	0.118899
M. sim. (Msim24)	0.149936	0.149936	0.151207	0.151207	0.151207	0.151207	0.151207	0.151207	0.149936	0.151207	0.149936	0.151207	0.151207	0.152478	0.151207	0.151207	0.151207	0.151207	0.151207	0.152478	0.151207	0.151207	0.151207	0.152478	0.151207	0.151207	0.151207	0.151207	0.151207	0.153748	0.151207	0.151207	0.151207	0.153748	0.151207	0.152478	0.155019	0.153748	0.152478	0.151207	0.152478	0.153748	0.151207	0.151207	0.153748	0.151207	0.152478	0.151207	0.148666
M. sim. (Msim23)	0.149936	0.149936	0.151207	0.151207	0.151207	0.151207	0.151207	0.151207	0.149936	0.151207	0.149936	0.151207	0.151207	0.152478	0.151207	0.151207	0.151207	0.151207	0.151207	0.152478	0.151207	0.151207	0.151207	0.152478	0.151207	0.151207	0.151207	0.151207	0.151207	0.153748	0.151207	0.151207	0.151207	0.153748	0.151207	0.152478	0.155019	0.153748	0.152478	0.151207	0.152478	0.153748	0.151207	0.151207	0.153748	0.151207	0.152478	0.151207	0.148666
M. sim. (Msim21)	0.152478	0.152478	0.151207	0.148666	0.148666	0.148666	0.148666	0.153748	0.149936	0.151207	0.147395	0.148666	0.148666	0.149936	0.148666	0.148666	0.151207	0.153748	0.153748	0.149936	0.148666	0.148666	0.148666	0.149936	0.148666	0.148666	0.148666	0.148666	0.148666	0.153748	0.151207	0.151207	0.148666	0.15629	0.148666	0.149936	0.152478	0.151207	0.149936	0.148666	0.149936	0.151207	0.148666	0.148666	0.151207	0.151207	0.149936	0.148666	0.151207
M. sim. (Msim25)	0.152478	0.152478	0.151207	0.148666	0.148666	0.148666	0.148666	0.153748	0.149936	0.151207	0.147395	0.148666	0.148666	0.149936	0.148666	0.148666	0.151207	0.153748	0.153748	0.149936	0.148666	0.148666	0.148666	0.149936	0.148666	0.148666	0.148666	0.148666	0.148666	0.153748	0.151207	0.151207	0.148666	0.15629	0.148666	0.149936	0.152478	0.151207	0.149936	0.148666	0.149936	0.151207	0.148666	0.148666	0.151207	0.151207	0.149936	0.148666	0.151207
M. sim. (Msim17)	0.149936	0.149936	0.151207	0.151207	0.151207	0.151207	0.151207	0.151207	0.149936	0.151207	0.149936	0.151207	0.151207	0.152478	0.151207	0.151207	0.151207	0.151207	0.151207	0.152478	0.151207	0.151207	0.151207	0.152478	0.151207	0.151207	0.151207	0.151207	0.151207	0.153748	0.151207	0.151207	0.151207	0.153748	0.151207	0.152478	0.155019	0.153748	0.152478	0.151207	0.152478	0.153748	0.151207	0.151207	0.153748	0.151207	0.152478	0.151207	0.148666
M. sim. (Msim13)	0.151207	0.151207	0.152478	0.152478	0.152478	0.152478	0.152478	0.152478	0.151207	0.152478	0.151207	0.152478	0.152478	0.153748	0.152478	0.152478	0.152478	0.152478	0.152478	0.153748	0.152478	0.152478	0.152478	0.153748	0.152478	0.152478	0.152478	0.152478	0.152478	0.155019	0.152478	0.152478	0.152478	0.155019	0.152478	0.153748	0.15629	0.155019	0.153748	0.152478	0.153748	0.155019	0.152478	0.152478	0.155019	0.152478	0.153748	0.152478	0.149936
M. sim. (Msim12)	0.151207	0.151207	0.152478	0.152478	0.152478	0.152478	0.152478	0.152478	0.151207	0.152478	0.151207	0.152478	0.152478	0.153748	0.152478	0.152478	0.152478	0.152478	0.152478	0.153748	0.152478	0.152478	0.152478	0.153748	0.152478	0.152478	0.152478	0.152478	0.152478	0.155019	0.152478	0.152478	0.152478	0.155019	0.152478	0.153748	0.15629	0.155019	0.153748	0.152478	0.153748	0.155019	0.152478	0.152478	0.155019	0.152478	0.153748	0.152478	0.149936
M. sim. (Msim9)	0.149936	0.149936	0.151207	0.151207	0.151207	0.151207	0.151207	0.151207	0.149936	0.151207	0.149936	0.151207	0.151207	0.152478	0.151207	0.151207	0.151207	0.151207	0.151207	0.152478	0.151207	0.151207	0.151207	0.152478	0.151207	0.151207	0.151207	0.151207	0.151207	0.153748	0.151207	0.151207	0.151207	0.153748	0.151207	0.152478	0.155019	0.153748	0.152478	0.151207	0.152478	0.153748	0.151207	0.151207	0.153748	0.151207	0.152478	0.151207	0.148666
M. sim. (Msim8)	0.149936	0.149936	0.151207	0.151207	0.151207	0.151207	0.151207	0.151207	0.149936	0.151207	0.149936	0.151207	0.151207	0.152478	0.151207	0.151207	0.151207	0.151207	0.151207	0.152478	0.151207	0.151207	0.151207	0.152478	0.151207	0.151207	0.151207	0.151207	0.151207	0.153748	0.151207	0.151207	0.151207	0.153748	0.151207	0.152478	0.155019	0.153748	0.152478	0.151207	0.152478	0.153748	0.151207	0.151207	0.153748	0.151207	0.152478	0.151207	0.148666
M. sim. (Msim7)	0.149936	0.149936	0.151207	0.151207	0.151207	0.151207	0.151207	0.151207	0.149936	0.151207	0.149936	0.151207	0.151207	0.152478	0.151207	0.151207	0.151207	0.151207	0.151207	0.152478	0.151207	0.151207	0.151207	0.152478	0.151207	0.151207	0.151207	0.151207	0.151207	0.153748	0.151207	0.151207	0.151207	0.153748	0.151207	0.152478	0.155019	0.153748	0.152478	0.151207	0.152478	0.153748	0.151207	0.151207	0.153748	0.151207	0.152478	0.151207	0.148666
M. sim. (Msim6)	0.149936	0.149936	0.151207	0.151207	0.151207	0.151207	0.151207	0.151207	0.149936	0.151207	0.149936	0.151207	0.151207	0.152478	0.151207	0.151207	0.151207	0.151207	0.151207	0.152478	0.151207	0.151207	0.151207	0.152478	0.151207	0.151207	0.151207	0.151207	0.151207	0.153748	0.151207	0.151207	0.151207	0.153748	0.151207	0.152478	0.155019	0.153748	0.152478	0.151207	0.152478	0.153748	0.151207	0.151207	0.153748	0.151207	0.152478	0.151207	0.148666
M. sim. (Msim5)	0.151207	0.151207	0.152478	0.152478	0.152478	0.152478	0.152478	0.152478	0.151207	0.152478	0.151207	0.152478	0.152478	0.153748	0.152478	0.152478	0.152478	0.152478	0.152478	0.153748	0.152478	0.152478	0.152478	0.153748	0.152478	0.152478	0.152478	0.152478	0.152478	0.155019	0.152478	0.152478	0.152478	0.155019	0.152478	0.153748	0.15629	0.155019	0.153748	0.152478	0.153748	0.155019	0.152478	0.152478	0.155019	0.152478	0.153748	0.152478	0.149936
M. sim. (Msim4)	0.149936	0.149936	0.151207	0.151207	0.151207	0.151207	0.151207	0.151207	0.149936	0.151207	0.149936	0.151207	0.151207	0.152478	0.151207	0.151207	0.151207	0.151207	0.151207	0.152478	0.151207	0.151207	0.151207	0.152478	0.151207	0.151207	0.151207	0.151207	0.151207	0.153748	0.151207	0.151207	0.151207	0.153748	0.151207	0.152478	0.155019	0.153748	0.152478	0.151207	0.152478	0.153748	0.151207	0.151207	0.153748	0.151207	0.152478	0.151207	0.148666
M. sim. (Msim2)	0.149936	0.149936	0.151207	0.151207	0.151207	0.151207	0.151207	0.151207	0.149936	0.151207	0.149936	0.151207	0.151207	0.152478	0.151207	0.151207	0.151207	0.151207	0.151207	0.152478	0.151207	0.151207	0.151207	0.152478	0.151207	0.151207	0.151207	0.151207	0.151207	0.153748	0.151207	0.151207	0.151207	0.153748	0.151207	0.152478	0.155019	0.153748	0.152478	0.151207	0.152478	0.153748	0.151207	0.151207	0.153748	0.151207	0.152478	0.151207	0.148666
M. sim. (Msim1)	0.149936	0.149936	0.151207	0.151207	0.151207	0.151207	0.151207	0.151207	0.149936	0.151207	0.149936	0.151207	0.151207	0.152478	0.151207	0.151207	0.151207	0.151207	0.151207	0.152478	0.151207	0.151207	0.151207	0.152478	0.151207	0.151207	0.151207	0.151207	0.151207	0.153748	0.151207	0.151207	0.151207	0.153748	0.151207	0.152478	0.155019	0.153748	0.152478	0.151207	0.152478	0.153748	0.151207	0.151207	0.153748	0.151207	0.152478	0.151207	0.148666
M. kur. (Mkur1)	0.10625	0.10625	0.12	0.11875	0.11875	0.11875	0.11875	0.115	0.11875	0.11875	0.12	0.11875	0.11875	0.11875	0.11875	0.11875	0.12	0.11625	0.11625	0.11875	0.11875	0.11875	0.11875	0.12	0.11875	0.11875	0.11875	0.11875	0.11875	0.1225	0.1225	0.12	0.12	0.12125	0.11875	0.12	0.12125	0.12	0.11875	0.11875	0.11875	0.12	0.11875	0.11875	0.11875	0.12	0.12	0.11875	0.11875
M. kur. (Mcal2)	0.10625	0.10625	0.12125	0.12	0.12	0.12	0.12	0.11625	0.12	0.12	0.12125	0.12	0.12	0.12	0.12	0.12	0.12125	0.1175	0.1175	0.12	0.12	0.12	0.12	0.12125	0.12	0.12	0.12	0.12	0.12	0.12375	0.12375	0.12125	0.12125	0.1225	0.12	0.12125	0.1225	0.12125	0.12	0.12	0.12	0.12125	0.12	0.12	0.12	0.12125	0.12125	0.12	0.12
M. kur. (Mkur5)	0.10625	0.10625	0.12	0.11875	0.11875	0.11875	0.11875	0.11625	0.11875	0.11875	0.12	0.11875	0.11875	0.11875	0.11875	0.11875	0.12	0.12	0.12	0.11875	0.11875	0.11875	0.11875	0.12	0.11875	0.11875	0.11875	0.11875	0.11875	0.1225	0.1225	0.12	0.12	0.1225	0.11875	0.12	0.12125	0.12	0.11875	0.11875	0.11875	0.12	0.11875	0.11875	0.11875	0.12	0.12	0.11875	0.11875
M. cal. (Mcal1)	0.131579	0.131579	0.132832	0.12782	0.12782	0.12782	0.12782	0.137845	0.131579	0.131579	0.126566	0.12782	0.12782	0.129073	0.12782	0.12782	0.132832	0.136591	0.136591	0.129073	0.12782	0.12782	0.12782	0.129073	0.12782	0.12782	0.12782	0.12782	0.12782	0.132832	0.132832	0.132832	0.129073	0.137845	0.12782	0.129073	0.131579	0.130326	0.129073	0.12782	0.129073	0.130326	0.12782	0.12782	0.12782	0.132832	0.129073	0.12782	0.130326
[truncated: 55 more columns]
