# Supplementary material for: Microphallus pseudopygmaeus (Digenea) infects phylogenetically distant gastropods, with signs of host-linked genetic divergence
Source: Parasite. 2026 Mar 30;33:15. doi: 10.1051/parasite/2026016 (PMC13034682; doi:10.1051/parasite/2026016)
Supplement: Supplementary file 1 — Supplementary Table S1: The average pairwise genetic distances in 28S rDNA fragment (971 bp). Supplementary Table S2: The average pairwise genetic distances in ITS2–5.8S rDNA fragment (266 bp). Supplementary Table S3: p-distances for sequences from specimens of Microphallus of the „pygmaeus“ group and M. similis. Supplementary File: ASAP_samples_104_801. [file parasite-33-15-s1.zip › parasite250091-1-olm/tree_samples_104_801.fasta]

>1_15.18_Lsax_WS_trinag|triangulatus
ATTTAGGCATGGTTTTTGCTATGGGTTCTATAGTGTGTTTAGGTAGTGTTGTTTGAGGACATCACATGTTTATGGTTGGTATGGACTTACAGACTACTATGTTTTTTAGTTCTGTGACTATGATTATAGGTATACCGACAGGTATAAAGGTTTTTTCTTGGTTGTATATGTTAGGTGGATGTTATACTCGGTTACAGGATCCGATTGTTTGGTGGATTATAGGGTTTATCTTTCTTTTTACTATTGGGGGGGTAACTGGTGTAGTTTTGTCTGCTTCTATTCTTGATTCATTGTTACATGATACTTGATTTGTAGTTTCTCACTTTCATTATGTTCTTTCGTTAGGTTCGTACAGAACAGTTGTTATTTATTTGCTTTGGCTTTGGCCAATATTAAGGGGTAGTTCATTGAAAAAGTATCTTGTTCAAGGTCATTGATTTTCTTCGATGGTAGGGTTTAATGTTTGCTTTTTTCCTTTACATTTTATGGGTTTGGCAGGTTTACCTCGTCGAGTTTGTACTTTTGATCCAGCTTTTTTTTGGTTGAATTCTTTTTCTTCCTGAGGTTCGTTGGTTTCTTGTTGCAGGGCTTTTTTTTTGTTGTTTATTTTGTGGGAGTCTTTAGTGGTTGGACATCGGGTTTTATCTATTTGGGGTAGTCCTCTTTTTCCTATTTATATCAAGGTTGTTCCCTTAAGTCACCATGAGGGGTTTTCTAGGGATTCTGTGACCTTTATTACCAGTTGCTCGGGTGGTCGGATCTAATATGAAAGTTAGGTTTTAGTCTTAT-AGTGTTGTTTT
>2_15.19_Lsax_PS_trinag|triangulatus
ATTTAGGCATGGTTTTTGCTATGGGTTCTATAGTGTGTTTAGGTAGTGTTGTTTGAGGACATCACATGTTTATGGTTGGTATGGACTTACAGACTACTATGTTTTTTAGTTCTGTGACTATGATTATAGGTATACCGACAGGTATAAAGGTTTTTTCTTGGTTGTATATGTTAGGTGGATGTTATACTCGGTTACAGGATCCGATTGTTTGGTGGATTATAGGGTTTATCTTTCTTTTTACTATTGGGGGGGTAACTGGTGTAGTTTTGTCTGCTTCTATTCTTGATTCATTGTTACATGATACTTGATTTGTAGTTTCTCACTTTCATTATGTTCTTTCGTTAGGTTCGTACAGAACAGTTGTTATTTATTTGCTTTGGCTTTGGCCAATATTAAGGGGTAGTTCATTGAAAAAGTATCTTGTTCAAGGTCATTGATTTTCTTCGATGGTAGGGTTTAATGTTTGCTTTTTTCCTTTACATTTTATGGGTTTGGCAGGTTTACCTCGTCGAGTTTGTACTTTTGATCCAGCTTTTTTTTGGTTGAATTCTTTTTCTTCCTGAGGTTCGTTGGTTTCTTGTTGCAGGGCTTTTTTTTTGTTGTTTATTTTGTGGGAGTCTTTAGTGGTTGGACATCGGGTTTTATCTATTTGGGGTAGTCCTCTTTTTCCTATTTATATCAAGGTTGTTCCCTTAAGTCACCATGAGGGGTTTTCTAGGGATTCTGTGACCTTTATTACCAGTTGCTCGGGTGGTCGGATCTAATATGAAAGTTAGGTTTTAGTCTTAT-AGTGTTGTTTT
>120_20.2_Mgroen_WS|pseudopygmaeus
ATTTAGGGATGGTTTTCGCCATGGGTTCCATAGTGTGCTTAGGTAGTGTTGTTTGGGGGCATCATATGTTTATGGTTGGTATGGATTTACAGACTACTATGTTTTTTAGTTCTGTAACCATGATTATAGGTATACCGACAGGTATAAAGGTTTTTTCTTGATTGTATATGTTAGGTGGGTGTTATACTCGGTTACAGGATCCTATTGTTTGGTGGATTATAGGTTTTATTTTCCTTTTTACGATTGGAGGGGTAACTGGTGTAGTTTTGTCTGCTTCTATTCTTGATTCCTTGCTTCATGATACTTGATTTGTAGTTTCTCATTTTCATTATGTTCTTTCGTTAGGTTCTTACAGAACAGTTGTTATTTATTTGCTTTGGCTTTGACCTATATTGAGTGGTAGTTCATTGAAAAAGTATCTTGTTCAAGGCCATTGATTTTCTTCAATGGTCGGGTTTAATGTTTGCTTTTTTCCTTTACATTTTATGGGTTTAGCAGGTTTACCTCGACGAGTTTGTACTTTTGATCCAGCTTTTTTTTGGTTGAATTCTTTTTCTTCTTGAGGTTCGTTGGTTTCTTGTTGCAGAGCCTTTTTTTTGTTATTTATTTTATGGGAGTCTTTAGTGGCGGGGCATCGGGTTTTGTCTATTTGAGGTAGTCCACTTTTTCCTATTTATGTTAAGGTTATTCCCCTGAGGCACCATGAAGGGTTTTCTAGGGATTCTGTGACCTTTACCACCAATTGTTCAGACAGTCGAATCTAACTTGAGAGTTAGATTTTAGTCTTAT-AGTGTTGTTTT
>117_19.7_Lobtus_BS_k|pseudopygmaeus
ATTTAGGGATGGTTTTCGCCATGGGTTCCATAGTGTGCTTGGGTAGTGTTGTTTGGGGGCATCATATGTTTATGGTTGGTATGGATTTACAGACTACTATGTTTTTTAGTTCTGTAACCATGATTATAGGTATACCGACAGGTATAAAGGTTTTTTCTTGATTGTATATGTTAGGCGGGTGTTATACTCGGTTACAGGATCCTATTGTTTGGTGGATTATAGGTTTTATTTTCCTTTTTACGATTGGAGGGGTAACTGGTGTAGTTTTGTCTGCTTCTATTCTTGATTCCTTGCTTCATGATACTTGATTTGTAGTTTCTCATTTTCATTATGTTCTTTCGTTAGGTTCTTACAGAACAGTTGTTATTTATTTGCTTTGGCTTTGACCTATATTGAGTGGTAGTTCATTGAAAAAGTATCTTGTTCAAGGCCATTGATTTTCTTCAATGGTTGGGTTTAATGTTTGCTTTTTTCCTTTACATTTTATGGGTTTAGCAGGTTTACCTCGACGAGTTTGTACTTTTGATCCAGCTTTTTTTTGGTTGAATTCTTTTTCTTCTTGAGGTTCGTTGGTTTCTTGTTGTAGAGCCTTTTTTTTGTTATTTATTTTGTGGGAGTCTTTAGTGGCGGGGCATCGGGTTTTGTCTATTTGAGGTAGTCCACTTTTTCCTATTTATGTTAAGGTTATTCCCCTGAGGCACCATGAGGGGTTTTCTAGGGATTCTGTGACCTTTACCACCAATTGTTCAGACAGTCGAATCTAACTTGAGAGTTAGATTTTAGTCTTAT-AGTGTTGTTTT
>112_19.6_Lobtus_WS|pseudopygmaeus
ATTTAGGGATGGTTTTCGCCATGGGTTCCATAGTGTGCTTGGGTAGTGTTGTTTGGGGGCATCATATGTTTATGGTTGGTATGGATTTACAGACTACTATGTTTTTTAGTTCTGTAACCATGATTATAGGTATACCGACAGGTATAAAGGTTTTTTCTTGATTGTATATGTTAGGCGGGTGTTATACTCGGTTACAGGATCCTATTGTTTGGTGGATTATAGGTTTTATTTTCCTTTTTACGATTGGAGGGGTAACTGGTGTAGTTTTGTCTGCTTCTATTCTTGATTCCTTGCTTCATGATACTTGATTTGTAGTTTCTCATTTTCATTATGTTCTTTCGTTAGGTTCTTACAGAACAGTTGTTATTTATTTGCTTTGGCTTTGACCTATATTGAGTGGTAGTTCATTGAAAAAGTATCTTGTTCAAGGCCATTGATTTTCTTCAATGGTTGGGTTTAATGTTTGCTTTTTTCCTTTACATTTTATGGGTTTAGCAGGTTTACCTCGACGAGTTTGTACTTTTGATCCAGCTTTTTTTTGGTTGAATTCTTTTTCTTCTTGAGGTTCGTTGGTTTCTTGTTGTAGAGCCTTTTTTTTGTTATTTATTTTGTGGGAGTCTTTAGTGGCGGGGCATCGGGTTTTGTCTATTTGAGGTAGTCCACTTTTTCCTATTTATGTTAAGGTTATTCCCCTGAGGCACCATGAGGGGTTTTCTAGGGATTCTGTGACCTTTACCACCAATTGTTCAGACAGTCGAATCTAACTTGAGAGTTAGATTTTAGTCTTAT-AGTGTTGTTTT
>111_19.5_Lsax_ChGub|pseudopygmaeus
ATTTAGGGATGGTTTTCGCCATGGGTTCCATAGTGTGCTTGGGTAGTGTTGTTTGGGGGCATCATATGTTTATGGTTGGTATGGATTTACAGACTACTATGTTTTTTAGTTCTGTAACCATGATTATAGGTATACCGACAGGTATAAAGGTTTTTTCTTGATTGTATATGTTAGGCGGGTGTTATACTCGGTTACAGGATCCTATTGTTTGGTGGATTATAGGTTTTATTTTCCTTTTTACGATTGGAGGGGTAACTGGTGTAGTTTTGTCTGCTTCTATTCTTGATTCCTTGCTTCATGATACTTGATTTGTAGTTTCTCATTTTCATTATGTTCTTTCGTTAGGTTCTTACAGAACAGTTGTTATTTATTTGCTTTGGCTTTGACCTATATTGAGTGGTAGTTCATTGAAAAAGTATCTTGTTCAAGGCCATTGATTTTCTTCAATGGTTGGGTTTAATGTTTGCTTTTTTCCTTTACATTTTATGGGTTTAGCAGGTTTACCTCGACGAGTTTGTACTTTTGATCCAGCTTTTTTTTGGTTGAATTCTTTTTCTTCTTGAGGTTCGTTGGTTTCTTGTTGTAGAGCCTTTTTTTTGTTATTTATTTTGTGGGAGTCTTTAGTGGCGGGGCATCGGGTTTTGTCTATTTGAGGTAGTCCACTTTTTCCTATTTATGTTAAGGTTATTCCCCTGAGGCACCATGAGGGGTTTTCTAGGGATTCTGTGACCTTTACCACCAATTGTTCAGACAGTCGAATCTAACTTGAGAGTTAGATTTTAGTCTTAT-AGTGTTGTTTT
>110_19.4_Lsax_ChGub|pseudopygmaeus
ATTTAGGGATGGTTTTCGCCATGGGTTCCATAGTGTGCTTGGGTAGTGTTGTTTGGGGGCATCATATGTTTATGGTTGGTATGGATTTACAGACTACTATGTTTTTTAGTTCTGTAACCATGATTATAGGTATACCGACAGGTATAAAGGTTTTTTCTTGATTGTATATGTTAGGCGGGTGTTATACTCGGTTACAGGATCCTATTGTTTGGTGGATTATAGGTTTTATTTTCCTTTTTACGATTGGAGGGGTAACTGGTGTAGTTTTGTCTGCTTCTATTCTTGATTCCTTGCTTCATGATACTTGATTTGTAGTTTCTCATTTTCATTATGTTCTTTCGTTAGGTTCTTACAGAACAGTTGTTATTTATTTGCTTTGGCTTTGACCTATATTGAGTGGTAGTTCATTGAAAAAGTATCTTGTTCAAGGCCATTGATTTTCTTCAATGGTTGGGTTTAATGTTTGCTTTTTTCCTTTACATTTTATGGGTTTAGCAGGTTTACCTCGACGAGTTTGTACTTTTGATCCAGCTTTTTTTTGGTTGAATTCTTTTTCTTCTTGAGGTTCGTTGGTTTCTTGTTGTAGAGCCTTTTTTTTGTTATTTATTTTGTGGGAGTCTTTAGTGGCGGGGCATCGGGTTTTGTCTATTTGAGGTAGTCCACTTTTTCCTATTTATGTTAAGGTTATTCCCCTGAGGCACCATGAGGGGTTTTCTAGGGATTCTGTGACCTTTACCACCAATTGTTCAGACAGTCGAATCTAACTTGAGAGTTAGATTTTAGTCTTAT-AGTGTTGTTTT
>107_19.1_Caff_DZ|pseudopygmaeus
ATTTAGGGATGGTTTTCGCCATGGGTTCTATAGTATGTTTAGGTAGTGTTGTTTGGGGGCATCATATGTTTATGGTTGGCATGGATTTACAGACTACTATGTTTTTTAGTTCTGTGACCATGATTATAGGTATACCGACAGGTATAAAGGTTTTTTCTTGATTGTATATGTTAGGTGGGTGTTACACTCGGTTACAGGATCCTATTGTTTGGTGGATAATAGGGTTTATTTTCCTTTTTACGATTGGAGGGGTAACTGGTGTAGTTTTGTCTGCTTCTATTCTTGATTCTTTGTTGCATGATACCTGATTCGTAGTTTCTCATTTTCATTATGTACTTTCTCTGGGTTCTTATAGAACAGTTGTTATTTATTTGCTTTGGCTTTGACCCATATTAAGGGGTAGTTCATTGAAAAAGTATCTTGTTCAAGGACATTGATTTTCTTCAATGGTGGGGTTTAATGTTTGCTTTTTTCCTTTACATTTTATGGGTTTAGCAGGTTTACCTCGACGGGTTTGTACTTTTGATCCAGCTTTTTTTTGGTTGAATTCTTTTTCTTCTTGAGGTTCGTTGGTTTCTTGTTGCAGGGCTTTTTTTTTGTTATTTATTTTGTGAGAGTCTTTAGTGGCTGGGCATCGGGTTTTGTCTATTTGGGGTAGTCCACTTTTTCCTATTTATGTTAAGGTTATTCCCCTGAGGCACCATGAAGGGTTTTCGAGGGATTCTGTGACCTTTACTACTAATTGTTCAGAGAGTCGAATCTAACTGGAGAGTTAGATTTTAGTCTTAT-AGTGTTGTTTT
>106_Mgren_WS|pseudopygmaeus
ATTTAGGGATGGTTTTCGCCATGGGTTCCATAGTGTGCTTAGGTAGTGTTGTTTGGGGGCATCATATGTTTATGGTTGGTATGGATTTACAGACTACTATGTTTTTTAGTTCTGTAACCATGATTATAGGTATACCGACAGGTATAAAGGTTTTTTCTTGATTGTATATGTTAGGTGGGTGTTATACTCGGTTACAGGATCCTATTGTTTGGTGGATTATAGGTTTTATTTTCCTTTTTACGATTGGAGGGGTAACTGGTGTAGTTTTGTCTGCTTCTATTCTTGATTCCTTGCTTCATGATACTTGATTTGTAGTTTCTCATTTTCATTATGTTCTTTCGTTAGGTTCTTATAGAACAGTTGTTATTTATTTGCTTTGGCTTTGACCTATATTGAGTGGTAGTTCATTGAAAAAGTATCTTGTTCAAGGCCATTGATTTTCTTCAATGGTCGGGTTTAATGTTTGCTTTTTTCCTTTACATTTTATGGGTTTAGCAGGTTTACCTCGACGAGTTTGTACTTTTGATCCAGCTTTTTTTTGGTTGAATTCTTTTTCTTCTTGAGGTTCGTTGGTTTCTTGTTGCAGAGCCTTTTTTTTGTTATTTATTTTATGGGAGTCTTTAGTGGCGGGGCATCGGGTTTTGTCTATTTGAGGTAGTCCACTTTTTCCTATTTATGTTAAGGTTATTCCCCTGAGGCACCATGAAGGGTTTTCTAGGGATTCTGTGACCTTTACCACCAATTGTTCAGACAGTCGAATCTAACTTGAGAGTTAGATTTTAGTCTTAT-AGTGTTGTTTT
>105_Mgren_WS|pseudopygmaeus
ATTTAGGGATGGTTTTCGCCATGGGTTCCATAGTGTGCTTAGGTAGTGTTGTTTGGGGGCATCATATGTTTATGGTTGGTATGGATTTACAGACTACTATGTTTTTTAGTTCTGTAACCATGATTATAGGTATACCGACAGGTATAAAGGTTTTTTCTTGATTGTATATGTTAGGTGGGTGTTATACTCGGTTACAGGATCCTATTGTTTGGTGGATTATAGGTTTTATTTTCCTTTTTACGATTGGAGGGGTAACTGGTGTAGTTTTGTCTGCTTCTATTCTTGATTCCTTGCTTCATGATACTTGATTTGTAGTTTCTCATTTTCATTATGTTCTTTCGTTAGGTTCTTACAGAACAGTTGTTATTTATTTGCTTTGGCTTTGACCTATATTGAGTGGTAGTTCATTGAAAAAGTATCTTGTTCAAGGCCATTGATTTTCTTCAATGGTCGGGTTTAATGTTTGCTTTTTTCCTTTACATTTTATGGGTTTAGCAGGTTTACCTCGACGAGTTTGTACTTTTGATCCAGCTTTTTTTTGGTTGAATTCTTTTTCTTCTTGAGGTTCGTTGGTTTCTTGTTGCAGAGCCTTTTTTTTGTTATTTATTTTATGGGAGTCTTTAGTGGCGGGGCATCGGGTTTTGTCTATTTGAGGTAGTCCACTTTTTCCTATTTATGTTAAGGTTATTCCCCTGAGGCACCATGAAGGGTTTTCTAGGGATTCTGTGACCTTTACCACTAATTGTTCAGACAGTCGAATCTAACTTGAGAGTTAGATTTTAGTCTTAT-AGTGTTGTTTT
>103_18.7_Larc_DZ|pseudopygmaeus
ATTTAGGGATGGTTTTCGCCATGGGTTCCATAGTGTGCTTGGGTAGTGTTGTTTGGGGGCATCATATGTTTATGGTTGGTATGGATTTACAGACTACTATGTTTTTTAGTTCTGTAACCATGATTATAGGTATACCGACAGGTATAAAGGTTTTTTCTTGATTGTATATGTTAGGCGGGTGTTATACTCGGTTACAGGATCCTATTGTTTGGTGGATTATAGGTTTTATTTTCCTTTTTACGATTGGAGGGGTAACTGGTGTAGTTTTGTCTGCTTCTATTCTTGATTCCTTGCTTCATGATACTTGATTTGTAGTTTCTCATTTTCATTATGTTCTTTCGTTAGGTTCTTACAGAACAGTTGTTATTTATTTGCTTTGGCTTTGACCTATATTGAGTGGTAGTTCATTGAAAAAGTATCTTGTTCAAGGCCATTGATTTTCTTCAATGGTTGGGTTTAATGTTTGCTTTTTTCCTTTACATTTTATGGGTTTAGCAGGTTTACCTCGACGAGTTTGTACTTTTGATCCAGCTTTTTTTTGGTTGAATTCTTTTTCTTCTTGAGGTTCGTTGGTTTCTTGTTGTAGAGCCTTTTTTTTGTTATTTATTTTGTGGGAGTCTTTAGTGGCGGGGCATCGGGTTTTGTCTATTTGAGGTAGTCCACTTTTTCCTATTTATGTTAAGGTTATTCCCCTGAGGCACCATGAGGGGTTTTCTAGGGATTCTGTGACCTTTACCATCAATTGTTCAGACAGTCGAATCTAACTTGAGAGTTAGATTTTAGTCTTAT-AGTGTTGTTTT
>102_18.6_Oacu_DZ|pseudopygmaeus
ATTTAGGGATGGTTTTCGCCATGGGTTCCATAGTGTGCTTGGGTAGTGTTGTTTGGGGGCATCATATGTTTATGGTTGGTATGGATTTACAGACTACTATGTTTTTTAGTTCTGTAACCATGATTATAGGTATACCGACAGGTATAAAGGTTTTTTCTTGATTGTATATGTTAGGCGGGTGTTATACTCGGTTACAGGATCCTATTGTTTGGTGGATTATAGGTTTTATTTTCCTTTTTACGATTGGAGGGGTAACTGGTGTAGTTTTGTCTGCTTCTATTCTTGATTCCTTGCTTCATGATACTTGATTTGTAGTTTCTCATTTTCATTATGTTCTTTCGTTAGGTTCTTACAGAACAGTTGTTATTTATTTGCTTTGGCTTTGACCTATATTGAGTGGTAGTTCATTGAAAAAGTATCTTGTTCAAGGCCATTGATTTTCTTCAATGGTTGGGTTTAATGTTTGCTTTTTTCCTTTACATTTTATGGGTTTAGCAGGTTTACCTCGACGAGTTTGTACTTTTGATCCAGCTTTTTTTTGGTTGAATTCTTTTTCTTCTTGAGGTTCGTTGGTTTCTTGTTGTAGAGCCTTTTTTTTGTTATTTATTTTGTGGGAGTCTTTAGTGGCGGGGCATCGGGTTTTGTCTATTTGAGGTAGTCCACTTTTTCCTATTTATGTTAAGGTTATTCCCCTGAGGCACCATGAGGGGTTTTCTAGGGATTCTGTGACCTTTACCACCAATTGTTCAGACAGTCGAATCTAACTTGAGAGTTAGATTTTAGTCTTAT-AGTGTTGTTTT
>101_18.5_Oacu_DZ|pseudopygmaeus
ATTTAGGGATGGTTTTCGCCATGGGTTCCATAGTGTGCTTGGGTAGTGTTGTTTGGGGGCATCATATGTTTATGGTTGGTATGGATTTACAGACTACTATGTTTTTTAGTTCTGTAACCATGATTATAGGTATACCGACAGGTATAAAGGTTTTTTCTTGATTGTATATGTTAGGCGGGTGTTATACTCGGTTACAGGATCCTATTGTTTGGTGGATTATAGGTTTTATTTTCCTTTTTACGATTGGAGGGGTAACTGGTGTAGTTTTGTCTGCTTCTATTCTTGATTCCTTGCTTCATGATACTTGATTTGTAGTTTCTCATTTTCATTATGTTCTTTCGTTAGGTTCTTACAGAACAGTTGTTATTTATTTGCTTTGGCTTTGACCTATATTGAGTGGTAGTTCATTGAAAAAGTATCTTGTTCAAGGCCATTGATTTTCTTCAATGGTTGGGTTTAATGTTTGCTTTTTTCCTTTACATTTTATGGGTTTAGCAGGTTTACCTCGACGAGTTTGTACTTTTGATCCAGCTTTTTTTTGGTTGAATTCTTTTTCTTCTTGAGGTTCGTTGGTTTCTTGTTGTAGAGCCTTTTTTTTGTTATTTATTTTGTGGGAGTCTTTAGTGGCGGGGCATCGGGTTTTGTCTATTTGAGGTAGTCCACTTTTTCCTATTTATGTTAAGGTTATTCCCCTGAGGCACCATGAGGGGTTTTCTAGGGATTCTGTGACCTTTACCACCAATTGTTCAGACAGTCGAATCTAACTTGAGAGTTAGATTTTAGTCTTAT-AGTGTTGTTTT
>100_18.4_Oacu_DZ|pseudopygmaeus
ATTTAGGGATGGTTTTCGCCATGGGTTCCATAGTGTGCTTGGGTAGTGTTGTTTGGGGGCATCATATGTTTATGGTTGGTATGGATTTACAGACTACTATGTTTTTTAGTTCTGTAACCATGATTATAGGTATACCGACAGGAATAAAGGTTTTTTCTTGATTGTATATGTTAGGCGGGTGTTATACTCGGTTACAGGATCCTATTGTTTGGTGGATTATAGGTTTTATTTTCCTTTTTACGATTGGAGGGGTAACTGGTGTAGTTTTGTCTGCTTCTATTCTTGATTCCTTGCTTCATGATACTTGATTTGTAGTTTCTCATTTTCATTATGTTCTTTCGTTAGGTTCTTACAGAACAGTTGTTATTTATTTGCTTTGGCTTTGACCTATATTGAGTGGTAGTTCATTGAAAAAGTATCTTGTTCAAGGCCATTGATTTTCTTCAATGGTTGGGTTTAATGTTTGCTTTTTTCCTTTACATTTTATGGGTTTAGCAGGTTTACCTCGACGAGTTTGTACTTTTGATCCAGCTTTTTTTTGGTTGAATTCTTTTTCTTCTTGAGGTTCGTTGGTTTCTTGTTGTAGAGCCTTTTTTTTGTTATTTATTTTGTGGGAGTCTTTAGTGGCGGGGCATCGGGTTTTGTCTATTTGAGGTAGTCCACTTTTTCCTATTTATGTTAAGGTTATTCCCCTGAGGCACCATGAGGGGTTTTCTAGGGATTCTGTGACCTTTACCACCAATTGTTCAGACAGTCGAATCTAACTTGAGAGTTAGATTTTAGTCTTAT-AGTGTTGTTTT
>98_18.2_Oacu_DZ|pseudopygmaeus
ATTTAGGGATGGTTTTCGCCATGGGTTCCATAGTGTGCTTGGGTAGTGTTGTTTGGGGGCATCATATGTTTATGGTTGGTATGGATTTACAGACTACTATGTTTTTTAGTTCTGTAACCATGATTATAGGTATACCGACAGGTATAAAGGTTTTTTCTTGATTGTATATGTTAGGCGGGTGTTATACTCGGTTACAGGATCCTATTGTTTGGTGGATTATAGGTTTTATTTTCCTTTTTACGATTGGAGGGGTAACTGGTGTAGTTTTGTCTGCTTCTATTCTTGATTCCTTGCTTCATGATACTTGATTTGTAGTTTCTCATTTTCATTATGTTCTTTCGTTAGGTTCTTACAGAACAGTTGTTATTTATTTGCTTTGGCTTTGACCTATATTGAGTGGTAGTTCATTGAAAAAGTATCTTGTTCAAGGCCATTGATTTTCTTCAATGGTTGGGTTTAATGTTTGCTTTTTTCCTTTACATTTTATGGGTTTAGCAGGTTTACCTCGACGAGTTTGTACTTTTGATCCAGCTTTTTTTTGGTTGAATTCTTTTTCTTCTTGAGGTTCGTTGGTTTCTTGTTGTAGAGCCTTTTTTTTGTTATTTATTTTGTGGGAGTCTTTAGTGGCGGGGCATCGGGTTTTGTCTATTTGAGGTAGTCCACTTTTTCCTATTTATGTTAAGGTTATTCCCCTGAGGCACCATGAGGGGTTTTCTAGGGATTCTGTGACCTTTACCACCAATTGTTCAGACAGTCGAATCTAACTTGAGAGTTAGATTTTAGTCTTAT-AGTGTTGTTTT
>96_17.9_Oacu_Grindav|pseudopygmaeus
ATTTAGGGATGGTTTTCGCCATGGGTTCCATAGTGTGCTTGGGTAGTGTTGTTTGGGGGCATCATATGTTTATGGTTGGTATGGATTTACAGACTACTATGTTTTTTAGTTCTGTAACCATGATTATAGGTATACCGACAGGTATAAAGGTTTTTTCTTGATTGTATATGTTAGGCGGGTGTTATACTCGGTTACAGGATCCTATTGTTTGGTGGATTATAGGTTTTATTTTCCTTTTTACGATTGGAGGGGTAACTGGTGTAGTTTTGTCTGCTTCTATTCTTGATTCCTTGCTTCATGATACTTGATTTGTAGTTTCTCATTTTCATTATGTTCTTTCGTTAGGTTCTTACAGAACAGTTGTTATTTATTTGCTTTGGCTTTGACCTATATTGAGTGGTAGTTCATTGAAAAAGTATCTTGTTCAAGGCCATTGATTTTCTTCAATGGTTGGGTTTAATGTTTGCTTTTTTCCTTTACATTTTATGGGTTTAGCAGGTTTACCTCGACGAGTTTGTACTTTTGATCCAGCTTTTTTTTGGTTGAATTCTTTTTCTTCTTGAGGTTCGTTGGTTTCTTGTTGTAGAGCCTTTTTTTTGTTATTTATTTTGTGGGAGTCTTTAGTGGCGGGGCATCGGGTTTTGTCTATTTGAGGTAGTCCACTTTTTCCTATTTATGTTAAGGTTATTCCCCTGAGGCACCATGAGGGGTTTTCTAGGGATTCTGTGACCTTTACCACCAATTGTTCAGACAGTCGAATCTAACTTGAGAGTTAGATTTTAGTCTTAT-AGTGTTGTTTT
>95_16.1_Mhel_WS|pseudopygmaeus
ATTTAGGGATGGTTTTCGCCATGGGTTCCATAGTGTGCTTAGGTAGTGTTGTTTGGGGGCATCATATGTTTATGGTTGGTATGGATTTACAGACTACTATGTTTTTTAGTTCTGTAACCATGATTATAGGTATACCGACAGGTATAAAGGTTTTTTCTTGATTGTATATGTTAGGTGGGTGTTATACTCGGTTACAGGATCCTATTGTTTGGTGGATTATAGGTTTTATTTTCCTTTTTACGATTGGAGGGGTAACTGGTGTAGTTTTGTCTGCTTCTATTCTTGATTCCTTGCTTCATGATACTTGATTTGTAGTTTCTCATTTTCATTATGTTCTTTCGTTAGGTTCTTACAGAACAGTTGTTATTTATTTGCTTTGGCTTTGACCTATATTGAGTGGTAGTTCATTGAAAAAGTATCTTGTTCAAGGCCATTGATTTTCTTCAATGGTCGGGTTTAATGTTTGCTTTTTTCCTTTACATTTTATGGGTTTAGCAGGTTTACCTCGACGAGTTTGTACTTTTGATCCAGCTTTTTTTTGGTTGAATTCTTTTTCTTCTTGAGGTTCGTTGGTTTCTTGTTGCAGAGCCTTTTTTTTGTTATTTATTTTATGGGAGTCTTTAGTGGCGGGGCATCGGGTTTTGTCTATTTGAGGTAGTCCACTTTTTCCTATTTATGTTAAGGTTATTCCCCTGAGGCACCATGAAGGGTTTTCTAGGGATTCTGTGACCTTTACCACCAATTGTTCAGACAGTCGAATCTAACTTGAGAGTTAGATTTTAGTCTTAT-AGTGTTGTTTT
>87_13.4_Lsit_SO|pseudopygmaeus
ATTTAGGGATGGTTTTCGCCATGGGTTCTATTGTGTGCTTAGGTAGTGTTGTTTGGGGGCATCATATGTTTATGGTTGGTATGGATTTACAGACTACTATGTTTTTTAGTTCTGTGACCATGATTATAGGTATACCGACAGGTATAAAGGTTTTTTCTTGATTGTATATGTTAGGTGGGTGTTATACTCGGTTACAGGATCCGATTGTTTGGTGGATTATAGGTTTTATCTTCCTTTTTACAATTGGAGGGGTAACTGGTGTAGTTTTGTCTGCTTCTATTCTTGACTCTTTGTTACATGATACTTGATTTGTAGTTTCTCATTTTCATTATGTTCTTTCGTTAGGTTCTTACAGAACAGTTGTTATTTATTTGCTTTGGCTTTGACCTATATTAAGTGGTAGTTCGTTGAAAAAGTATCTTGTTCAAGGCCATTGATTTTCTTCCATGGTTGGGTTTAATGTTTGCTTTTTTCCTTTACATTTTATGGGTCTAGCAGGTTTACCTCGACGAGTTTGTACTTTTGACCCAGCTTTTTTTTGATTGAATTCTTTTTCTTCTTGAGGTTCGTTGGTTTCTTGTTGTAGAGCCTTTTTTTTGTTATTTATTTTGTGGGAGTCTTTAGTGGCGGGGCATCGGGTTTTGTCTATTTGAGGTAGTCCACTTTTTACTATTTATGTCAAGGTTATTCCTTTGAGGCACCATGAAGGGTTTTCGAGGGATTCTGTGACCTTTACCACCAATTATTCAGACAGTCGAATCTAACTTGAGTGTTAGATTTTAGTCTTAT-AGTGTTGTTTT
>86_13.3_Lsit_SO|pseudopygmaeus
ATTTAGGGATGGTTTTCGCCATGGGTTCTATTGTGTGCTTAGGTAGTGTTGTTTGGGGGCATCATATGTTTATGGTTGGTATGGATTTACAGACTACTATGTTTTTTAGTTCTGTGACCATGATTATAGGTATACCGACAGGTATAAAGGTTTTTTCTTGATTGTATATGTTAGGTGGGTGTTATACTCGGTTACAGGATCCGATTGTTTGGTGGATTATAGGTTTTATCTTCCTTTTTACAATTGGAGGGGTAACTGGTGTAGTTTTGTCTGCTTCTATTCTTGACTCTTTGTTACATGATACTTGATTTGTAGTTTCTCATTTTCATTATGTTCTTTCGTTAGGTTCTTACAGAACAGTTGTTATTTATTTGCTTTGGCTTTGACCTATATTAAGTGGTAGTTCGTTGAAAAAGTATCTTGTTCAAGGCCATTGATTTTCTTCCATGGTTGGGTTTAATGTTTGCTTTTTTCCTTTACATTTTATGGGTCTAGCAGGTTTACCTCGACGAGTTTGTACTTTTGACCCAGCTTTTTTTTGATTGAATTCTTTTTCTTCTTGAGGTTCGTTGGTTTCTTGTTGTAGAGCCTTTTTTTTGTTATTTATTTTGTGGGAGTCTTTAGTGGCGGGGCATCGGGTTTTGTCTATTTGAGGTAGTCCACTTTTTACTATTTATGTCAAGGTTATTCCTTTGAGGCACCATGAAGGGTTTTCGAGGGATTCTGTGACCTTTACCACCAATTATTCAGACAGTCGAATCTAACTTGAGTGTTAGATTTTAGTCTTAT-AGTGTTGTTTT
>79_10.16_Lsax_WS|pseudopygmaeus
ATTTAGGGATGGTTTTCGCCATGGGTTCCATAGTGTGCTTGGGTAGTGTTGTTTGGGGGCATCATATGTTTATGGTTGGTATGGATTTACAGACTACTATGTTTTTTAGTTCTGTAACCATGATTATAGGTATACCGACAGGAATAAAGGTTTTTTCTTGATTGTATATGTTAGGCGGGTGTTATACTCGGTTACAGGATCCTATTGTTTGGTGGATTATAGGTTTTATTTTCCTTTTTACGATTGGAGGGGTAACTGGTGTAGTTTTGTCTGCTTCTATTCTTGATTCCTTGCTTCATGATACTTGATTTGTAGTTTCTCATTTTCATTATGTTCTTTCGTTAGGTTCTTACAGAACAGTTGTTATTTATTTGCTTTGGCTTTGACCTATATTGAGTGGTAGTTCATTGAAAAAGTATCTTGTTCAAGGCCATTGATTTTCTTCAATGGTTGGGTTTAATGTTTGCTTTTTTCCTTTACATTTTATGGGTTTAGCAGGTTTACCTCGACGAGTTTGTACTTTTGATCCAGCTTTTTTTTGGTTGAATTCTTTTTCTTCTTGAGGTTCGTTGGTTTCTTGTTGTAGAGCCTTTTTTTTGTTATTTATTTTGTGGGAGTCTTTAGTGGCGGGGCATCGGGTTTTGTCTATTTGAGGTAGTCCACTTTTTCCTATTTATGTTAAGGTTATTCCCCTGAGGCACCATGAGGGGTTTTCTAGGGATTCTGTGACCTTTACCACCAATTGTTCAGACAGTCGAATCTAACTTGAGAGTTAGATTTTAGTCTTAT-AGTGTTGTTTT
>78_10.15_Lsax_WS|pseudopygmaeus
ATTTAGGGATGGTTTTCGCCATGGGTTCCATAGTGTGCTTGGGTAGTGTTGTTTGGGGGCATCATATGTTTATGGTTGGTATGGATTTACAGACTACTATGTTTTTTAGTTCTGTAACCATGATTATAGGTATACCGACAGGTATAAAGGTTTTTTCTTGATTGTATATGTTAGGCGGGTGTTATACTCGGTTACAGGATCCTATTGTTTGGTGGATTATAGGTTTTATTTTCCTTTTTACGATTGGAGGGGTAACTGGTGTAGTTTTGTCTGCTTCTATTCTTGATTCCTTGCTTCATGATACTTGATTTGTAGTTTCTCATTTTCATTATGTTCTTTCGTTAGGTTCTTACAGAACAGTTGTTATTTATTTGCTTTGGCTTTGACCTATATTGAGTGGTAGTTCATTGAAAAAGTATCTTGTTCAAGGCCATTGATTTTCTTCAATGGTTGGGTTTAATGTTTGCTTTTTTCCTTTACATTTTATGGGTTTAGCAGGTTTACCTCGACGAGTTTGTACTTTTGATCCAGCTTTTTTTTGGTTGAATTCTTTTTCTTCTTGAGGTTCGTTGGTTTCTTGTTGTAGAGCCTTTTTTTTGTTATTTATTTTGTGGGAGTCTTTAGTGGCGGGGCATCGGGTTTTGTCTATTTGAGGTAGTCCACTTTTTCCTATTTATGTTAAGGTTATTCCCCTGAGGCACCATGAGGGGTTTTCTAGGGATTCTGTGACCTTTACCACCAATTGTTCAGACAGTCGAATCTAACTTGAGAGTTAGATTTTAGTCTTAT-AGTGTTGTTTT
>77_10.14_Lsax_WS|pseudopygmaeus
ATTTAGGGATGGTTTTCGCCATGGGTTCCATAGTGTGCTTGGGTAGTGTTGTTTGGGGGCATCATATGTTTATGGTTGGTATGGATTTACAGACTACTATGTTTTTTAGTTCTGTAACCATGATTATAGGTATACCGACAGGTATAAAGGTTTTTTCTTGATTGTATATGTTAGGCGGGTGTTATACTCGGTTACAGGATCCTATTGTTTGGTGGATTATAGGTTTTATTTTCCTTTTTACGATTGGAGGGGTAACTGGTGTAGTTTTGTCTGCTTCTATTCTTGATTCCTTGCTTCATGATACTTGATTTGTAGTTTCTCATTTTCATTATGTTCTTTCGTTAGGTTCTTACAGAACAGTTGTTATTTATTTGCTTTGGCTTTGACCTATATTGAGTGGTAGTTCATTGAAAAAGTATCTTGTTCAAGGCCATTGATTTTCTTCAATGGTTGGGTTTAATGTTTGCTTTTTTCCTTTACATTTTATGGGTTTAGCAGGTTTACCTCGACGAGTTTGTACTTTTGATCCAGCTTTTTTTTGGTTGAATTCTTTTTCTTCTTGAGGTTCGTTGGTTTCTTGTTGTAGAGCCTTTTTTTTGTTATTTATTTTGTGGGAGTCTTTAGTGGCGGGGCATCGGGTTTTGTCTATTTGAGGTAGTCCACTTTTTCCTATTTATGTTAAGGTTATTCCCCTGAGGCACCATGAGGGGTTTTCTAGGGATTCTGTGACCTTTACCACCAATTGTTCAGACAGTCGAATCTAACTTGAGAGTTAGATTTTAGTCTTAT-AGTGTTGTTTT
>76_10.13_Lsax_WS|pseudopygmaeus
ATTTAGGGATGGTTTTCGCCATGGGTTCCATAGTGTGCTTGGGTAGTGTTGTTTGGGGGCATCATATGTTTATGGTTGGTATGGATTTACAGACTACTATGTTTTTTAGTTCTGTAACCATGATTATAGGTATACCGACAGGTATAAAGGTTTTTTCTTGATTGTATATGTTAGGCGGGTGTTATACTCGGTTACAGGATCCTATTGTTTGGTGGATTATAGGTTTTATTTTCCTTTTTACGATTGGAGGGGTAACTGGTGTAGTTTTGTCTGCTTCTATTCTTGATTCCTTGCTTCATGATACTTGATTTGTAGTTTCTCATTTTCATTATGTTCTTTCGTTAGGTTCTTACAGAACAGTTGTTATTTATTTGCTTTGGCTTTGACCTATATTGAGTGGTAGTTCATTGAAAAAGTATCTTGTTCAAGGCCATTGATTTTCTTCAATGGTTGGGTTTAATGTTTGCTTTTTTCCTTTACATTTTATGGGTTTAGCAGGTTTACCTCGACGAGTTTGTACTTTTGATCCAGCTTTTTTTTGGTTGAATTCTTTTTCTTCTTGAGGTTCGTTGGTTTCTTGTTGTAGAGCCTTTTTTTTGTTATTTATTTTGTGGGAGTCTTTAGTGGCGGGGCATCGGGTTTTGTCTATTTGAGGTAGTCCACTTTTTCCTATTTATGTTAAGGTTATTCCCCTGAGGCACCATGAGGGGTTTTCTAGGGATTCTGTGACCTTTACCACCAATTGTTCAGACAGTCGAATCTAACTTGAGAGTTAGATTTTAGTCTTAT-AGTGTTGTTTT
>75_10.12_Lsax_WS|pseudopygmaeus
ATTTAGGGATGGTTTTCGCCATGGGTTCCATAGTGTGCTTGGGTAGTGTTGTTTGGGGGCATCATATGTTTATGGTTGGTATGGATTTACAGACTACTATGTTTTTTAGTTCTGTAACCATGATTATAGGTATACCGACAGGTATAAAGGTTTTTTCTTGATTGTATATGTTAGGCGGGTGTTATACTCGGTTACAGGATCCTATTGTTTGGTGGATTATAGGTTTTATTTTCCTTTTTACGATTGGAGGGGTAACTGGTGTAGTTTTGTCTGCTTCTATTCTTGATTCCTTGCTTCATGATACTTGATTTGTAGTTTCTCATTTTCATTATGTTCTTTCGTTAGGTTCTTACAGAACAGTTGTTATTTATTTGCTTTGGCTTTGACCTATATTGAGTGGTAGTTCATTGAAAAAGTATCTTGTTCAAGGCCATTGATTTTCTTCAATGGTTGGGTTTAATGTTTGCTTTTTTCCTTTACATTTTATGGGTTTAGCAGGTTTACCTCGACGAGTTTGTACTTTTGATCCAGCTTTTTTTTGGTTGACTTCTTTTTCTTCTTGAGGTTCGTTGGTTTCTTGTTGTAGAGCCTTTTTTTTGTTATTTATTTTGTGGGAGTCTTTAGTGGCGGGGCATCGGGTTTTGTCTATTTGAGGTAGTCCACTTTTTCCTATTTATGTTAAGGTTATTCCCCTGAGGCACCATGAGGGGTTTTCTAGGGATTCTGTGACCTTTACCACCAATTGTTCAGACAGTCGAATCTAACTTGAGAGTTAGATTTTAGTCTTAT-AGTGTTGTTTT
>74_10.11_Lsax_WS|pseudopygmaeus
ATTTAGGGATGGTTTTCGCCATGGGTTCCATAGTGTGCTTGGGTAGTGTTGTTTGGGGGCATCATATGTTTATGGTTGGTATGGATTTACAGACTACTATGTTTTTTAGTTCTGTAACCATGATTATAGGTATACCGACAGGTATAAAGGTTTTTTCTTGATTGTATATGTTAGGCGGGTGTTATACTCGGTTACAGGATCCTATTGTTTGGTGGATTATAGGTTTTATTTTCCTTTTTACGATTGGAGGGGTAACTGGTGTAGTTTTGTCTGCTTCTATTCTTGATTCCTTGCTTCATGATACTTGATTTGTAGTTTCTCATTTTCATTATGTTCTTTCGTTAGGTTCTTACAGAACAGTTGTTATTTATTTGCTTTGGCTTTGACCTATATTGAGTGGTAGTTCATTGAAAAAGTATCTTGTTCAAGGCCATTGATTTTCTTCAATGGTTGGGTTTAATGTTTGCTTTTTTCCTTTACATTTTATGGGTTTAGCAGGTTTACCTCGACGAGTTTGTACTTTTGATCCAGCTTTTTTTTGGTTGAATTCTTTTTCTTCTTGAGGTTCGTTGGTTTCTTGTTGTAGAGCCTTTTTTTTGTTATTTATTTTGTGGGAGTCTTTAGTGGCGGGGCATCGGGTTTTGTCTATTTGAGGTAGTCCACTTTTTCCTATTTATGTTAAGGTTATTCCCCTGAGGCACCATGAGGGGTTTTCTAGGGATTCTGTGACCTTTACCACCAATTGTTCAGACAGTCGAATCTAACTTGAGAGTTAGATTTTAGTCTTAT-AGTGTTGTTTT
>73_10.10_Lobtus_WS|pseudopygmaeus
ATTTAGGGATGGTTTTCGCCATGGGTTCCATAGTGTGCTTGGGTAGTGTTGTTTGGGGGCATCATATGTTTATGGTTGGTATGGATTTACAGACTACTATGTTTTTTAGTTCTGTAACCATGATTATAGGTATACCGACAGGTATAAAGGTTTTTTCTTGATTGTATATGTTAGGCGGGTGTTATACTCGGTTACAGGATCCTATTGTTTGGTGGATTATAGGTTTTATTTTCCTTTTTACGATTGGAGGGGTAACTGGTGTAGTTTTGTCTGCTTCTATTCTTGATTCCTTGCTTCATGATACTTGATTTGTAGTTTCTCATTTTCATTATGTTCTTTCGTTAGGTTCTTACAGAACAGTTGTTATTTATTTGCTTTGGCTTTGACCTATATTGAGTGGTAGTTCATTGAAAAAGTATCTTGTTCAAGGCCATTGATTTTCTTCAATGGTTGGGTTTAATGTTTGCTTTTTTCCTTTACATTTTATGGGTTTAGCAGGTTTACCTCGACGAGTTTGTACTTTTGATCCAGCTTTTTTTTGGTTGAATTCTTTTTCTTCTTGAGGTTCGTTGGTTTCTTGTTGTAGAGCCTTTTTTTTGTTATTTATTTTGTGGGAGTCTTTAGTGGCGGGGCATCGGGTTTTGTCTATTTGAGGTAGTCCACTTTTTCCTATTTATGTTAAGGTTATTCCCCTGAGGCACCATGAGGGGTTTTCTAGGGATTCTGTGACCTTTACCACCAATTGTTCAGACAGTCGAATCTAACTTGAGAGTTAGATTTTAGTCTTAT-AGTGTTGTTTT
>72_10.9_Lsax_WS|pseudopygmaeus
ATTTAGGGATGGTTTTCGCCATGGGTTCCATAGTGTGCTTGGGTAGTGTTGTTTGGGGGCATCATATGTTTATGGTTGGTATGGATTTACAGACTACTATGTTTTTTAGTTCTGTAACCATGATTATAGGTATACCGACAGGTATAAAGGTTTTTTCTTGATTGTATATGTTAGGCGGGTGTTATACTCGGTTACAGGATCCTATTGTTTGGTGGATTATAGGTTTTATTTTCCTTTTTACGATTGGAGGGGTAACTGGTGTAGTTTTGTCTGCTTCTATTCTTGATTCCTTGCTTCATGATACTTGATTTGTAGTTTCTCATTTTCATTATGTTCTTTCGTTAGGTTCTTACAGAACAGTTGTTATTTATTTGCTTTGGCTTTGACCTATATTGAGTGGTAGTTCATTGAAAAAGTATCTTGTTCAAGGCCATTGATTTTCTTCAATGGTTGGGTTTAATGTTTGCTTTTTTCCTTTACATTTTATGGGTTTAGCAGGTTTACCTCGACGAGTTTGTACTTTTGATCCAGCTTTTTTTTGGTTGAATTCTTTTTCTTCTTGAGGTTCGTTGGTTTCTTGTTGTAGAGCCTTTTTTTTGTTATTTATTTTGTGGGAGTCTTTAGTGGCGGGGCATCGGGTTTTGTCTATTTGAGGTAGTCCACTTTTTCCTATTTATGTTAAGGTTATTCCCCTGAGGCACCATGAGGGGTTTTCTAGGGATTCTGTGACCTTTACCACCAATTGTTCAGACAGTCGAATCTAACTTGAGAGTTAGATTTTAGTCTTAT-AGTGTTGTTTT
>71_10.8_Lobtus_WS|pseudopygmaeus
ATTTAGGGATGGTTTTCGCCATGGGTTCCATAGTGTGCTTGGGTAGTGTTGTTTGGGGGCATCATATGTTTATGGTTGGTATGGATTTACAGACTACTATGTTTTTTAGTTCTGTAACCATGATTATAGGTATACCGACAGGTATAAAGGTTTTTTCTTGATTGTATATGTTAGGCGGGTGTTATACTCGGTTACAGGATCCTATTGTTTGGTGGATTATAGGTTTTATTTTCCTTTTTACGATTGGAGGGGTAACTGGTGTAGTTTTGTCTGCTTCTATTCTTGATTCCTTGCTTCATGATACTTGATTTGTAGTTTCTCATTTTCATTATGTTCTTTCGTTAGGTTCTTACAGAACAGTTGTTATTTATTTGCTTTGGCTTTGACCTATATTGAGTGGTAGTTCATTGAAAAAGTATCTTGTTCAAGGCCATTGATTTTCTTCAATGGTTGGGTTTAATGTTTGCTTTTTTCCTTTACATTTTATGGGTTTAGCAGGTTTACCTCGACGAGTTTGTACTTTTGATCCAGCTTTTTTTTGGTTGAATTCTTTTTCTTCTTGAGGTTCGTTGGTTTCTTGTTGTAGAGCCTTTTTTTTGTTATTTATTTTGTGGGAGTCTTTAGTGGCGGGGCATCGGGTTTTGTCTATTTGAGGTAGTCCACTTTTTCCTATTTATGTTAAGGTTATTCCCCTGAGGCACCATGAGGGGTTTTCTAGGGATTCTGTGACCTTTACCACCAATTGTTCAGACAGTCGAATCTAACTTGAGAGTTAGATTTTAGTCTTAT-AGTGTTGTTTT
>70_10.7_Lsax_WS|pseudopygmaeus
ATTTAGGGATGGTTTTCGCCATGGGTTCCATAGTGTGCTTGGGTAGTGTTGTTTGGGGGCATCATATGTTTATGGTTGGTATGGATTTACAGACTACTATGTTTTTTAGTTCTGTAACCATGATTATAGGTATACCGACAGGTATAAAGGTTTTTTCTTGATTGTATATGTTAGGCGGGTGTTATACTCGGTTACAGGATCCTATTGTTTGGTGGATTATAGGTTTTATTTTCCTTTTTACGATTGGAGGGGTAACTGGTGTAGTTTTGTCTGCTTCTATTCTTGATTCCTTGCTTCATGATACTTGATTTGTAGTTTCTCATTTTCATTATGTTCTTTCGTTAGGTTCTTACAGAACAGTTGTTATTTATTTGCTTTGGCTTTGACCTATATTGAGTGGTAGTTCATTGAAAAAGTATCTTGTTCAAGGCCATTGATTTTCTTCAATGGTTGGGTTTAATGTTTGCTTTTTTCCTTTACATTTTATGGGTTTAGCAGGTTTACCTCGACGAGTTTGTACTTTTGATCCAGCTTTTTTTTGGTTGAATTCTTTTTCTTCTTGAGGTTCGTTGGTTTCTTGTTGTAGAGCCTTTTTTTTGTTATTTATTTTGTGGGAGTCTTTAGTGGCGGGGCATCGGGTTTTGTCTATTTGAGGTAGTCCACTTTTTCCTATTTATGTTAAGGTTATTCCCCTGAGGCACCATGAGGGGTTTTCTAGGGATTCTGTGACCTTTACCACCAATTGTTCAGACAGTCGAATCTAACTTGAGAGTTAGATTTTAGTCTTAT-AGTGTTGTTTT
>69_10.6_Mhel_BS|pseudopygmaeus
ATTTAGGGATGGTTTTCGCCATGGGTTCCATAGTGTGCTTAGGTAGTGTTGTTTGGGGGCATCATATGTTTATGGTTGGTATGGATTTACAGACTACTATGTTTTTTAGTTCTGTAACCATGATTATAGGTATACCGACAGGTATAAAGGTTTTTTCTTGATTGTATATGTTAGGTGGGTGTTATACTCGGTTACAGGATCCTATTGTTTGGTGGATTATAGGTTTTATTTTCCTTTTTACGATTGGAGGGGTAACTGGTGTAGTTTTGTCTGCTTCTATTCTTGATTCCTTGCTTCATGATACTTGATTTGTAGTTTCTCATTTTCATTATGTTCTTTCGTTAGGTTCTTATAGAACAGTTGTTATTTATTTGCTTTGGCTTTGACCTATATTGAGTGGTAGTTCATTGAAAAAGTATCTTGTTCAAGGCCATTGATTTTCTTCAATGGTCGGGTTTAATGTTTGCTTTTTTCCTTTACATTTTATGGGTTTAGCAGGTTTACCTCGACGAGTTTGTACTTTTGATCCAGCTTTTTTTTGGTTGAATTCTTTTTCTTCTTGAGGTTCGTTGGTTTCTTGTTGCAGAGCCTTTTTTTTGTTATTTATTTTATGGGAGTCTTTAGTGGCGGGGCATCGGGTTTTGTCTATTTGAGGTAGTCCACTTTTTCCTATTTATGTTATGGTTATTCTCTTGAGGCACCATGAAGGGTTTTCTAGGGATTCTGTGACCTTTACCACCAATTGTTCAGACAGTCGAATCTAACTTGAGAGTTAGATTTTAGTCTTAT-AGTGTTGTTTT
>68_M10.5_Mhel_BS|pseudopygmaeus
ATTTAGGGATGGTTTTCGCCATGTGTTCCATAGTGTGCTTAGGTAGTGTTGTTTGGGGGCATCATATGTTTATGGTTGGTATGGATTTACAGACTACTATGTTTTTTAGTTCTGTAACCATGATTATAGGTATACCGACAGGTATAAAGGTTTTTTCTTGATTATATATGTTAGGTGGGTGTTATACTCGGTTACAGGATCCTATTGTTTGGTGGATTATAGGTTTTATTTTCCTTTTTACGATTGGAGGGGTAACTGGTGTAGTTTTGTCTGCTTCTATTCTTGATTCCTTGCTTCATGATACTTGATTTGTAGTTTCTCATTTTCATTATGTTCTTTCGTTAGGTTCTTACAGAACAGTTGTTATTTATTTGCTTTGGCTTTGACCTATATTGAGTGGTAGTTCATTGAAAAAGTATCTTGTTCAAGGCCATTGATTTTCTTCAATGGTCGGGTTTAATGTTTGCTTTTTTCCTTTACATTTTATGGGTTTAGCAGGTTTACCTCGACGAGTTTGTACTTTTGATCCAGCTTTTTTTTGGTTGAATTCTTTTTCTTCTTGAGGTTCGTTGGTTTCTTGTTGCAGAGCCTTTTTTTTGTTATTTATTTTATGGGAGTCTTTAGTGGCGGGGCATCGGGTTTTGTCTATTTGAGGTAGTCCACTTTTTCCTATTTATGTTAAGGTTATTCCCCTGAGGCACCATGAAGGGTTTTCTAGGGATTCTGTGACCTTTACCACCAATTGTTCAGACAGTCGAATCTAACTTGAGAGTTAGATTTTAGTCTTAT-AGTGTTGTTTT
>67_10.4_Mhel_BS|pseudopygmaeus
ATTTAGGGATGGTTTTCGCCATGGGTTCCATAGTGTGCTTAGGTAGTGTTGTTTGGGGGCATCATATGTTTATGGTTGGTATGGATTTACAGACTACTATGTTTTTTAGTTCTGTAACCATGATTATAGGTATACCGACAGGTATAAAGGTTTTTTCTTGATTGTATATGTTAGGTGGGTGTTATACTCGGTTACAGGATCCTATTGTTTGGTGGATTATAGGTTTTATTTTCCTTTTTACGATTGGAGGGGTAACTGGTGTAGTTTTGTCTGCTTCTATTCTTGATTCCTTGCTTCATGATACTTGATTTGTAGTTTCTCATTTTCATTATGTTCTTTCGTTAGGTTCTTACAGAACAGTTGTTATTTATTTGCTTTGGCTTTGACCTATATTGAGTGGTAGTTCATTGAAAAAGTATCTTGTTCAAGGCCATTGATTTTCTTCAATGGTCGGGTTTAATGTTTGCTTTTTTCCTTTACATTTTATGGGTTTAGCAGGTTTACCTCGACGAGTTTGTACTTTTGATCCAGCTTTTTTTTGGTTGAATTCTTTTTCTTCCTGAGGTTCGTTGGTTTCTTGTTGCAGAGCCTTTTTTTTGTTATTTATTTTATGGGAGTCTTTAGTGGCGGGGCATCGGGTTTTGTCTATTTGAGGTAGTCCACTTTTTCCTATTTATGTTAAGGTTATTCCCCTGAGGCACCATGAAGGGTTTTCTAGGGATTCTGTGACCTTTACCACCAATTGTTCAGACAGTCGAATCTAACTTGAGAGTTAGATTTTAGTCTTAT-AGTGTTGTTTT
>66_11.6_Lvin_DZ|pseudopygmaeus
ATTTAGGGATGGTTTTCGCCATGGGTTCCATAGTGTGCTTGGGTAGTGTTGTTTGGGGGCATCATATGTTTATGGTTGGTATGGATTTACAGACTACTATGTTTTTTAGTTCTGTAACCATGATTATAGGTATACCGACAGGTATAAAGGTTTTTTCTTGATTGTATATGTTAGGCGGGTGTTATACTCGGTTACAGGATCCTGTTGTTTGGTGGATTATAGGTTTTATTTTCCTTTTTACGATTGGAGGGGTAACTGGTGTAGTTTTGTCTGCTTCTATTCTTGATTCCTTGCTTCATGATACTTGATTTGTAGTTTCTCATTTTCATTATGTTCTTTCGTTAGGTTCTTACAGAACAGTTGTTATTTATTTGCTTTGGCTTTGACCTATATTGAGTGGTAGTTCATTGAAAAAGTATCTTGTTCAAGGCCATTGATTTTCTTCAATGGTTGGGTTTAATGTTTGCTTTTTTCCTTTACATTTTATGGGTTTAGCAGGTTTACCTCGACGAGTTTGTACTTTTGATCCAGCTTTTTTTTGGTTGAATTCTTTTTCTTCTTGAGGTTCGTTGGTTTCTTGTTGTAGAGCCTTTTTTTTGTTATTTATTTTGTGGGAGTCTTTAGTGGCGGGGCATCGGGTTTTGTCTATTTGAGGTAGTCCACTTTTTCCTATTTATGTTAAGGTTATTCCCCTGAGGCACCATGAGGGGTTTTCTAGGGATTCTGTGACCTTTACCACCAATTGTTCAGACAGTCGAATCTAACTTGAGAGTTAGATTTTAGTCTTAT-AGTGTTGTTTT
>64_10.3_Caff_BS|pseudopygmaeus
ATTTAGGGATGGTTTTCGCCATGGGTTCTATAGTATGTTTAGGTAGTGTTGTTTGGGGGCATCATATGTTTATGGTTGGCATGGATTTACAGACTACTATGTTTTTTAGTTCTGTGACCATGATTATAGGTATACCGACAGGTATAAAGGTTTTTTCTTGATTGTATATGTTAGGTGGGTGTTACACTCGGTTACAGGATCCTATTGTTTGGTGGATTATAGGTTTTATTTTCCTTTTTACGATTGGAGGGGTAACTGGTGTAGTTTTGTCTGCTTCTATTCTTGATTCCTTGCTGCATGATACTTGATTCGTAGTTTCTCATTTTCATTATGTTCTTTCGTTAGGTTCTTACAGAACAGTTGTTATTTATTTGCTTTGGCTTTGACCTATATTGAGGGGTAGTTCATTGAAAAAGTATCTTGTTCAAGGCCATTGATTTTCTTCAATGGTTGGGTTTAATGTTTGCTTTTTTCCTTTACATTTTATGGGTTTAGCAGGTTTACCTCGACGGGTTTGTACTTTTGATCCAGCTTTTTTTTGGTTGAATTCTTTTTCTTCTTGAGGTTCGTGGTTTTCTTGTTGCAGGGCTTTTTTTTTGTTATTTATTTTGTGAGAGTCTTTAGTGGCTGGGCATCGGGTTTTGTCTATTTGGGGTAGTCCACTTTTTCCTATTTATGTTAAGGTTATTCCCCTGAGGCACCATGAAGGGTTTTCGAGGGATTCTGTGACCTTTACTACTAATTGTTCAGAGAGTCGAATCTAACTGGAGAGTTAGATTTTAGTCTTAT-AGTGTTGTTTT
>58_2.9_Oacu_WS|pseudopygmaeus
ATTTAGGGATGGTTTTCGCCATGGGTTCCATAGTGTGCTTGGGTAGTGTTGTTTGGGGGCATCATATGTTTATGGTTGGTATGGATTTACAGACTACTATGTTTTTTAGTTCTGTAACCATGATTATAGGTATACCGACAGGTATAAAGGTTTTTTCTTGATTGTATATGTTAGGCGGGTGTTATACTCGGTTACAGGATCCTATTGTTTGGTGGATTATAGGTTTTATTTTCCTTTTTACGATTGGAGGGGTAACTGGTGTAGTTTTGTCTGCTTCTATTCTTGATTCCTTGCTTCATGATACTTGATTTGTAGTTTCTCATTTTCATTATGTTCTTTCGTTAGGTTCTTACAGAACAGTTGTTATTTATTTGCTTTGGCTTTGACCTATATTGAGTGGTAGTTCATTGAAAAAGTATCTTGTTCAAGGCCATTGATTTTCTTCAATGGTTGGGTTTAATGTTTGCTTTTTTCCTTTACATTTTATGGGTTTAGCAGGTTTACCTCGACGAGTTTGTACTTTTGATCCAGCTTTTTTTTGGTTGAATTCTTTTTCTTCTTGAGGTTCGTTGGTTTCTTGTTGTAGAGCCTTTTTTTTGTTATTTATTTTGTGGGAGTCTTTAGTGGCGGGGCATCGGGTTTTGTCTATTTGAGGTAGTCCACTTTTTCCTATTTATGTTAAGGTTATTCCCCTGAGGCACCATGAGGGGTTTTCTAGGGATTCTGTGACCTTTACCACCAATTGTTCAGACAGTCGAATCTAACTTGAGAGTTAGATTTTAGTCTTAT-AGTGTTGTTTT
>57_2.8_Oacu_WS|pseudopygmaeus
ATTTAGGGATGGTTTTCGCCATGGTTTCCATAGTGTGCTTGGGTAGTGTTGTTTGGGGGCATCATATGTTTATGGTTGGTATGGATTTACAGACTACTATGTTTTTTAGTTCTGTAACCATGATTATAGGTATACCGACAGGTATAAAGGTTTTTTCTTGATTGTATATGTTAGGCGGGTGTTATACTCGGTTACAGGATCCTATTGTTTGGTGGATTATAGGTTTTATTTTCCTTTTTACGATTGGAGGGGTAACTGGTGTAGTTTTGTCTGCTTCTATTCTTGATTCCTTGCTTCATGATACTTGATTTGTAGTTTCTCATTTTCATTATGTTCTTTCGTTAGGTTCTTACAGAACAGTTGTTATTTATTTGCTTTGGCTTTGACCTATATTGAGTGGTAGTTCATTGAAAAAGTATCTTGTTCAAGGCCATTGATTTTCTTCAATGGTTGGGTTTAATGTTTGCTTTTTTCCTTTACATTTTATGGGTTTAGCAGGTTTACCTCGACGAGTTTGTACTTTTGATCCAGCTTTTTTTTGGTTGAATTCTTTTTCTTCTTGAGGTTCGTTGGTTTCTTGTTGTAGAGCCTTTTTTTTGTTATTTATTTTGTGGGAGTCTTTAGTGGCGGGGCATCGGGTTTTGTCTATTTGAGGTAGTCCACTTTTTCCTATTTATGTTAAGGTTATTCCCCTGAGGCACCATGAGGGGTTTTCTAGGGATTCTGTGACCTTTACCACCAATTGTTCAGACAGTCGAATCTAACTTGAGAGTTAGATTTTAGTCTTAT-AGTGTTGTTTT
>54_2.5_Oacu_WS|pseudopygmaeus
ATTTAGGGATGGTTTTCGCCATGGGTTCCATAGTGTGCTTGGGTAGTGTTGTTTGGGGGCATCATATGTTTATGGTTGGTATGGATTTACAGACTACTATGTTTTTTAGTTCTGTAACCATGATTATAGGTATACCGACAGGATTAAAGGTTTTTTCTTGATTGTATATGTTAGGCGGGTGTTATACTCGGTTACAGGATCCTATTGTTTGGGGGATTATAGGTTTTATTTTCCTTTTTACGATTGGAGGGGTAACTGGTGTAGTTTTGTCTGCTTCTATTCTTGATTCCTTGCTTCATGATACTTGATTTGTAGTTTCTCATTTTCATTATGTTCTTTCGTTAGGTTCTTACAGAACAGTTGTTATTTATTTGCTTTGGCTTTGACCTATATTGAGTGGTAGTTCATTGAAAAAGTATCTTGTTCAAGGCCATTGATTTTCTTCAATGGTTGGGTTTAATGTTTGCTTTTTTCCTTTACATTTTATGGGTTTAGCAGGTTTACCTCGACGAGTTTGTACTTTTGATCCAGCTTTTTTTTGGTTGAATTCTTTTTCTTCTTGAGGTTCGTTGGTTTCTTGTTGTAGAGCCTTTTTTTTGTTATTTATTTTGTGGGAGTCTTTAGTGGCGGGGCATCGGGTTTTGTCTATTTGAGGTAGTCCACTTTTTCCTATTTATGTTAAGGTTATTCCCCTGAGGCACCATGAGGGGTTTTCTAGGGATTCTGTGACCTTTACCACCAATTGTTCAGACAGTCGAATCTAACTTGAGAGTTAGATTTTAGTCTTAT-AGTGTTGTTTT
>48_3.8_Lvin_BS|pseudopygmaeus
ATTTAGGGATGGTTTTCGCCATGGGTTCCATAGTGTGCTTGGGTAGTGTTGTTTGGGGGCATCATATGTTTATGGTTGGTATGGATTTACAGACTACTATGTTTTTTAGTTCTGTAACCATGATTATAGGTATACCGACAGGATTAAAGGTTTTTTCTTGATTGTATATGTTAGGCGGGTGTTATACTCGGTTACAGGATCCTATTGTTTGGTGGATTATAGGTTTTATTTTCCTTTTTACGATTGGAGGGGTAACTGGTGTAGTTTTGTCTGCTTCTATTCTTGATTCCTTGCTTCATGATACTTGATTTGTAGTTTCTCATTTTCATTATGTTCTTTCGTTAGGTTCTTACAGAACAGTTGTTATTTATTTGCTTTGGCTTTGACCTATATTGAGTGGTAGTTCATTGAAAAAGTATCTTGTTCAAGGCCATTGATTTTCTTCAATGGTTGGGTTTAATGTTTGCTTTTTTCCTTTACATTTTATGGGTTTAGCAGGTTTACCTCGACGAGTTTGTACTTTTGATCCAGCTTTTTTTTGGTTGAATTCTTTTTCTTCTTGAGGTTCGTTGGTTTCTTGTTGTAGAGCCTTTTTTTTGTTATTTATTTTGTGGGAGTCTTTAGTGGCGGGGCATCGGGTTTTGTCTATTTGAGGTAGTCCACTTTTTCCTATTTATGTTAAGGTTATTCCCCTGAGGCACCATGAGGGGTTTTCTAGGGATTCTGTGACCTTTACCACCAATTGTTCAGACAGTCGAATCTAACTTGAGAGTTAGATTTTAGTCTTAT-AGTGTTGTTTT
>47_3.7_Lvin_BS|pseudopygmaeus
ATTTAGGGATGGTTTTCGCCATGGGTTCCATAGTGTGCTTGGGTAGTGTTGTTTGGGGGCATCATATGTTTATGGTTGGTATGGATTTACAGACTACTATGTTTTTTAGTTCTGTAACCATGATTATAGGTATACCGACAGGAATAAAGGTTTTTTCTTGATTGTATATGTTAGGCGGGTGTTATACTCGGTTACAGGATCCTATTGTTTGGTGGATTATAGGTTTTATTTTCCTTTTTACGATTGGAGGGGTAACTGGTGTAGTTTTGTCTGCTTCTATTCTTGATTCCTTGCTTCATGATACTTGATTTGTAGTTTCTCATTTTCATTATGTTCTTTCGTTAGGTTCTTACAGAACAGTTGTTATTTATTTGCTTTGGCTTTGACCTATATTGAGTGGTAGTTCATTGAAAAAGTATCTTGTTCAAGGCCATTGATTTTCTTCAATGGTTGGGTTTAATGTTTGCTTTTTTCCTTTACATTTTATGGGTTTAGCAGGTTTACCTCGACGAGTTTGTACTTTTGATCCAGCTTTTTTTTGGTTGAATTCTTTTTCTTCTTGAGGTTCGTTGGTTTCTTGTTGTAGAGCCTTTTTTTTGTTATTTATTTTGTGGGAGTCTTTAGTGGCGGGGCATCGGGTTTTGTCTATTTGAGGTAGTCCACTTTTTCCTATTTATGTTAAGGTTATTCCCCTGAGGCACCATGAGGGGTTTTCTAGGGATTCTGTGACCTTTACCACCAATTGTTCAGACAGTCGAATCTAACTTGAGAGTTAGATTTTAGTCTTAT-AGTGTTGTTTT
>46_3.6_Lvin_BS|pseudopygmaeus
ATTTAGGGATGGTTTTCGCCATGGGTTCCATAGTGTGCTTGGGTAGTGTTGTTTGGGGGCATCATATGTTTATGGTTGGTATGGATTTACAGACTACTATGTTTTTTAGTTCTGTAACCATGATTATAGGTATACCGACAGGTATAAAGGTTTTTTCTTGATTGTATATGTTAGGCGGGTGTTATACTCGGTTACAGGATCCTATTGTTTGGTGGATTATAGGTTTTATTTTCCTTTTTACGATTGGAGGGGTAACTGGTGTAGTTTTGTCTGCTTCTATTCTTGATTCCTTGCTTCATGATACTTGATTTGTAGTTTCTCATTTTCATTATGTTCTTTCGTTAGGTTCTTACAGAACAGTTGTTATTTATTTGCTTTGGCTTTGACCTATATTGAGTGGTAGTTCATTGAAAAAGTATCTTGTTCAAGGCCATTGATTTTCTTCAATGGTTGGGTTTAATGTTTGCTTTTTTCCTTTACATTTTATGGGTTTAGCAGGTTTACCTCGACGAGTTTGTACTTTTGATCCAGCTTTTTTTTGGTTGAATTCTTTTTCTTCTTGAGGTTCGTTGGTTTCTTGTTGTAGAGCCTTTTTTTTGTTATTTATTTTGTGGGAGTCTTTAGTGGCGGGGCATCGGGTTTTGTCTATTTGAGGTAGTCCACTTTTTCCTATTTATGTTAAGGTTATTCCCCTGAGGCACCATGAGGGGTTTTCTAGGGATTCTGTGACCTTTACCACCAATTGTTCAGACAGTCGAATCTAACTTGAGAGTTAGATTTTAGTCTTAT-AGTGTTGTTTT
>45_3.5_Lvin_BS|pseudopygmaeus
ATTTAGGGATGGTTTTCGCCATGGGTTCCATAGTGTGCTTGGGTAGTGTTGTTTGGGGGCATCATATGTTTATGGTTGGTATGGATTTACAGACTACTATGTTTTTTAGTTCTGTAACCATGATTATAGGTATACCGACAGGAATAAAGGTTTTTTCTTGATTGTATATGTTAGGCGGGTGTTATACTCGGTTACAGGATCCTATTGTTTGGTGGATTATAGGTTTTATTTTCCTTTTTACGATTGGAGGGGTAACTGGTGTAGTTTTGTCTGCTTCTATTCTTGATTCCTTGCTTCATGATACTTGATTTGTAGTTTCTCATTTTCATTATGTTCTTTCGTTAGGTTCTTACAGAACAGTTGTTATTTATTTGCTTTGGCTTTGACCTATATTGAGTGGTAGTTCATTGAAAAAGTATCTTGTTCAAGGCCATTGATTTTCTTCAATGGTTGGGTTTAATGTTTGCTTTTTTCCTTTACATTTTATGGGTTTAGCAGGTTTACCTCGACGAGTTTGTACTTTTGATCCAGCTTTTTTTTGGTTGAATTCTTTTTCTTCTTGAGGTTCGTTGGTTTCTTGTTGTAGAGCCTTTTTTTTGTTATTTATTTTGTGGGAGTCTTTAGTGGCGGGGCATCGGGTTTTGTCTATTTGAGGTAGTCCACTTTTTCCTATTTATGTTAAGGTTATTCCCCTGAGGCACCATGAGGGGTTTTCTAGGGATTCTGTGACCTTTACCACCAATTGTTCAGACAGTCGAATCTAACTTGAGAGTTAGATTTTAGTCTTAT-AGTGTTGTTTT
>44_3.4_Lvin_BS|pseudopygmaeus
ATTTAGGGATGGTTTTCGCCATGGGTTCCATAGTGTGCTTGGGTAGTGTTGTTTGGGGGCATCATATGTTTATGGTTGGTATGGATTTACAGACTACTATGTTTTTTAGTTCTGTAACCATGATTATAGGTATACCGACAGTAATAAAGGTTTTTTCTTGATTGTATATGTTAGGCGGGTGTTATACTCGGTTACAGGATCCTATTGTTTGGTGGATTATAGGTTTTATTTTCCTTTTTACGATTGGAGGGGTAACTGGTGTAGTTTTGTCTGCTTCTATTCTTGATTCCTTGCTTCATGATACTTGATTTGTAGTTTCTCATTTTCATTATGTTCTTTCGTTAGGTTCTTACAGAACAGTTGTTATTTATTTGCTTTGGCTTTGACCTATATTGAGTGGTAGTTCATTGAAAAAGTATCTTGTTCAAGGCCATTGATTTTCTTCAATGGTTGGGTTTAATGTTTGCTTTTTTCCTTTACATTTTATGGGTTTAGCAGGTTTACCTCGACGAGTTTGTACTTTTGATCCAGCTTTTTTTTGGTTGAATTCTTTTTCTTCTTGAGGTTCGTTGGTTTCTTGTTGTAGAGCCTTTTTTTTGTTATTTATTTTGTGGGAGTCTTTAGTGGCGGGGCATCGGGTTTTGTCTATTTGAGGTAGTCCACTTTTTCCTATTTATGTTAAGGTTATTCCCCTGAGGCACCATGAGGGGTTTTCTAGGGATTCTGTGACCTTTACCACCAATTGTTCAGACAGTCGAATCTAACTTGAGAGTTAGATTTTAGTCTTAT-AGTGTTGTTTT
>42_4.12_Lsax_BS|pseudopygmaeus
ATTTAGGGATGGTTTTCGCCATGGGTTCCATAGTGTGCTTGGGTAGTGTTGTTTGGGGGCATCATATGTTTATGGTTGGTATGGATTTACAGACTACTATGTTTTTTAGTTCTGTAACCATGATTATAGGTATACCGACAGGTATAAAGGTTTTTTCTTGATTGTATATGTTAGGCGGGTGTTATACTCGGTTACAGGATCCTATTGTTTGGTGGATTATAGGTTTTATTTTCCTTTTTACGATTGGAGGGGTAACTGGTGTAGTTTTGTCTGCTTCTATTCTTGATTCCTTGCTTCATGATACTTGATTTGTAGTTTCTCATTTTCATTATGTTCTTTCGTTAGGTTCTTACAGAACAGTTGTTATTTATTTGCTTTGGCTTTGACCTATATTGAGTGGTAGTTCATTGAAAAAGTATCTTGTTCAAGGCCATTGATTTTCTTCAATGGTTGGGTTTAATGTTTGCTTTTTTCCTTTACATTTTATGGGTTTAGCAGGTTTACCTCGACGAGTTTGTACTTTTGATCCAGCTTTTTTTTGGTTGAATTCTTTTTCTTCTTGAGGTTCGTTGGTTTCTTGTTGTAGAGCCTTTTTTTTGTTATTTATTTTGTGGGAGTCTTTAGTGGCGGGGCATCGGGTTTTGTCTATTTGAGGTAGTCCACTTTTTCCTATTTATGTTAAGGTTATTCCCCTGAGGCACCATGAGGGGTTTTCTAGGGATTCTGTGACCTTTACCACCAATTGTTCAGACAGTCGAATCTAACTTGAGAGTTAGATTTTAGTCTTAT-AGTGTTGTTTT
>39_4.9_Lsax_BS|pseudopygmaeus
ATTTAGGGATGGTTTTCGCCATGGGTTCCATAGTGTGCTTGGGTAGTGTTGTTTGGGGGCATCATATGTTTATGGTTGGTATGGATTTACAGACTACTATGTTTTTTAGTTCTGTAACCATGATTATAGGTATACCGACAGGTATAAAGGTTTTTTCTTGATTGTATATGTTAGGCGGGTGTTATACTCGGTTACAGGATCCTATTGTTTGGTGGATTATAGGTTTTATTTTCCTTTTTACGATTGGAGGGGTAACTGGTGTAGTTTTGTCTGCTTCTATTCTTGATTCCTTGCTTCATGATACTTGATTTGTAGTTTCTCATTTTCATTATGTTCTTTCGTTAGGTTCTTACAGAACAGTTGTTATTTATTTGCTTTGGCTTTGACCTATATTGAGTGGTAGTTCATTGAAAAAGTATCTTGTTCAAGGCCATTGATTTTCTTCAATGGTTGGGTTTAATGTTTGCTTTTTTCCTTTACATTTTATGGGTTTAGCAGGTTTACCTCGACGAGTTTGTACTTTTGATCCAGCTTTTTTTTGGTTGAATTCTTTTTCTTCTTGAGGTTCGTTGGTTTCTTGTTGTAGAGCCTTTTTTTTGTTATTTATTTTGTGGGAGTCTTTAGTGGCGGGGCATCGGGTTTTGTCTATTTGAGGTAGTCCACTTTTTCCTATTTATGTTAAGGTTATTCCCCTGAGGCACCATGAGGGGTTTTCTAGGGATTCTGTGACCTTTACCACCAATTGTTCAGACAGTCGAATCTAACTTGAGAGTTAGATTTTAGTCTTAT-AGTGTTGTTTT
>35_3.3_Lsax_BS|pseudopygmaeus
ATTTAGGGATGGTTTTCGCCATGGGTTCCATAGTGTGCTTGGGTAGTGTTGTTTGGGGGCATCATATGTTTATGGTTGGTATGGATTTACAGACTACTATGTTTTTTAGTTCTGTAACCATGATTATAGGTATACCGACAGGTATAAAGGTTTTTTCTTGATTGTATATGTTAGGCGGGTGTTATACTCGGTTACAGGATCCTATTGTTTGGTGGATTATAGGTTTTATTTTCCTTTTTACGATTGGAGGGGTAACTGGTGTAGTTTTGTCTGCTTCTATTCTTGATTCCTTGCTTCATGATACTTGATTTGTAGTTTCTCATTTTCATTATGTTCTTTCGTTAGGTTCTTACAGAACAGTTGTTATTTATTTGCTTTGGCTTTGACCTATATTGAGTGGTAGTTCATTGAAAAAGTATCTTGTTCAAGGCCATTGATTTTCTTCAATGGTTGGGTTTAATGTTTGCTTTTTTCCTTTACATTTTATGGGTTTAGCAGGTTTACCTCGACGAGTTTGTACTTTTGATCCAGCTTTTTTTTGGTTGAATTCTTTTTCTTCTTGAGGTTCGTTGGTTTCTTGTTGTAGAGCCTTTTTTTTGTTATTTATTTTGTGAGAGTCTTTAGTGGCGGGGCATCGGGTTTTGTCTATTTGAGGTAGTCCACTTTTTCCTATTTATGTTAAGGTTATTCCCCTAAGGCACCATGAGGGGTTTTCTAGGGATTCTGTGACCTTTACCACCAATTGTTCAGACAGTCGAATCTAACTTGAGAGTTAGATTTTAGTCTTAT-AGTGTTGTTTT
>16_4.3_Mhel_BS|pseudopygmaeus
ATTTAGGGATGGTTTTCGCCATGGGTTCCATAGTGTGCTTAGGTAGTGTTGTTTGGGGGCATCATATGTTTATGGTTGGTATGGATTTACAGACTACTATGTTTTTTAGTTCTGTAACCATGATTATAGGTATACCGACAGGTATAAAGGTTTTTTCTTGATTGTATATGTTAGGTGGGTGTTATACTCGGTTACAGGATCCTATTGTTTGGTGGATTATAGGTTTTATTTTCCTTTTTACGATTGGAGGGGTAACTGGTGTAGTTTTGTCTGCTTCTATTCTTGATTCCTTGCTTCATGATACTTGATTTGTAGTTTCTCATTTTCATTATGTTCTTTCGTTAGGTTCTTACAGAACAGTTGTTATTTATTTGCTTTGGCTTTGACCTATATTGAGTGGTAGTTCATTGAAAAAGTATCTTGTTCAAGGCCATTGATTTTCTTCAATGGTCGGGTTTAATGTTTGCTTTTTTCCTTTACATTTTATGGGTTTAGCAGGTTTACCTCGACGAGTTTGTACTTTTGATCCAGCTTTTTTTTGGTTGAATTCTTTTTCTTCTTGAGGTTCGTTGGTTTCTTGTTGCAGAGCCTTTTTTTTGTTATTTATTTTATGGGAGTCTTTAGTGGCGGGGCATCGGGTTTTGTCTATTTGAGGTAGTCCACTTTTTCCTATTTATGTTAAGGTTATTCCCCTGAGGCACCATGAAGGGTTTTCTAGGGATTCTGTGACCTTTACCACCAATTGTTCAGACAGTCGAATCTAACTTGAGAGTTAGATTTTAGTCTTAT-AGTGTTGTTTT
>32_1.11_Lsax_BS|pseudopygmaeus
ATTTAGGGATGGTTTTCGCCATGGGTTCCATAGTGTGCTTGGGCAGTGTTGTTTGGGGGCATCATATGTTTATGGTTGGTATGGATTTACAGACTACTATGTTTTTTAGTTCTGTAACCATGATTATAGGTATACCGACAGGTATAAAGGTTTTTTCTTGATTGTATATGTTAGGCGGGTGTTATACTCGGTTACAGGATCCTATTGTTTGGTGGATTATAGGTTTTATTTTCCTTTTTACGATTGGAGGGGTAACTGGTGTAGTTTTGTCTGCTTCTATTCTTGATTCCTTGCTTCATGATACTTGATTTGTAGTTTCTCATTTTCATTATGTTCTTTCGTTAGGTTCTTACAGAACAGTTGTTATTTATTTGCTTTGGCTTTGACCTATATTGAGTGGTAGTTCATTGAAAAAGTATCTTGTTCAAGGCCATTGATTTTCTTCAATGGTTGGGTTTAATGTTTGCTTTTTTCCTTTACATTTTATGGGTTTAGCAGGTTTACCTCGACGAGTTTGTACTTTTGATCCAGCTTTTTTTTGGTTGAATTCTTTTTCTTCTTGAGGTTCGTTGGTTTCTTGTTGTAGAGCCTTTTTTTTGTTATTTATTTTGTGGGAGTCTTTAGTGGCGGGGCATCGGGTTTTGTCTATTTGAGGTAGTCCACTTTTTCCTATTTATGTTAAGGTTATTCCCCTGAGGCACCATGAGGGGTTTTCTAGGGATTCTGTGACCTTTACCACCAATTGTTCAGACAGTCGAATCTAACTTGAGAGTTAGATTTTAGTCTTAT-AGTGTTGTTTT
>09_6.3_Lsax_BS|pseudopygmaeus
ATTTAGGGATGGTTTTCGCCATGGGTTCCATAGTGTGCTTGGGTAGTGTTGTTTGGGGGCATCATATGTTTATGGTTGGTATGGATTTACAGACTACTATGTTTTTTAGTTCTGTAACCATGATTATAGGTATACCGACAGGTATAAAGGTTTTTTCTTGATTGTATATGTTAGGCGGGTGTTATACTCGGTTACAGGATCCTATTGTTTGGTGGATTATAGGTTTTATTTTCCTTTTTACGATTGGAGGGGTAACTGGTGTAGTTTTGTCTGCTTCTATTCTTGATTCCTTGCTTCATGATACTTGATTTGTAGTTTCTCATTTTCATTATGTTCTTTCGTTAGGTTCTTACAGAACAGTTGTTATTTATTTGCTTTGGCTTTGACCTATATTGAGTGGTAGTTCATTGAAAAAGTATCTTGTTCAAGGCCATTGATTTTCTTCAATGGTTGGGTTTAATGTTTGCTTTTTTCCTTTACATTTTATGGGTTTAGCAGGTTTACCTCGACGAGTTTGTACTTTTGATCCAGCTTTTTTTTGGTTGAATTCTTTTTCTTCTTGAGGTTCGTTGGTTTCTTGTTGTAGAGCCTTTTTTTTGTTATTTATTTTGTGGGAGTCTTTAGTGGCGGGGCATCGGGTTTTGTCTATTTGAGGTAGTCCACTTTTTCCTATTTATGTTAAGGTTATTCCCCTGAGGCACCATGAGGGGTTTTCTAGGGATTCTGTGACCTTTACCACCAATTGTTCAGACAGTCGAATCTAACTTGAGAGTTAGATTTTAGTCTTAT-AGTGTTGTTTT
>06_5.1_Lsitc_SO|pseudopygmaeus
ATTTAGGGATGGTTTTCGCCATGGGTTCTATTGTGTGCTTAGGTAGTGTTGTTTGGGGGCATCATATGTTTATGGTTGGTATGGATTTACAGACTACTATGTTTTTTAGTTCTGTGACCATGATTATAGGTATACCGACAGGTATAAAGGTTTTTTCTTGATTGTATATGTTAGGCGGGTGTTATACTCGGTTACAGGATCCTATTGTTTGGTGGATTATAGGTTTTATTTTCCTTTTTACGATTGGAGGGGTAACTGGTGTAGTTTTGTCTGCTTCTATTCTTGATTCCTTGCTTCATGATACTTGATTTGTAGTTTCTCATTTTCATTATGTTCTTTCGTTAGGTTCTTACAGAACAGTTGTTATTTATTTGCTTTGGCTTTGACCTATATTGAGTGGTAGTTCATTGAAAAAGTATCTTGTTCAAGGCCATTGATTTTCTTCAATGGTTGGGTTTAATGTTTGCTTTTTTCCTTTACATTTTATGGGTTTAGCAGGTTTACCTCGACGAGTTTGTACTTTTGATCCAGCTTTTTTTTGGTTGAATTCTTTTTCTTCTTGAGGTTCGTTGGTTTCTTGTTGTAGAGCCTTTTTTTTGTTATTTATTTTGTGGGAGTCTTTAGTGGCGGGGCATCGGGTTTTGTCTATTTGAGGTAGTCCACTTTTTCCTATTTATGTTAAGGTTATTCCCCTGAGGCACCATGAGGGGTTTTCTAGGGATTCTGTGACCTTTACCACCAATTGTTCAGACAGTCGAATCTAACTTGAGAGTTAGATTTTAGTCTTAT-AGTGTTGTTTT
>12.AC_24.11_Lsax_WS|pseudopygmaeus
ATTTAGGGATGGTTTTCGCCATGGGTTCCATAGTGTGCTTGGGTAGTGTTGTTTGGGGGCATCATATGTTTATGGTTGGTATGGATTTACAGACTACTATGTTTTTTAGTTCTGTAACCATGATTATAGGTATACCGACAGGTATAAAGGTTTTTTCTTGATTGTATATGTTAGGCGGGTGTTATACTCGGTTACAGGATCCTATTGTTTGGTGGATTATAGGTTTTATTTTCCTTTTTACGATTGGAGGGGTAACTGGTGTAGTTTTGTCTGCTTCTATTCTTGATTCCTTGCTTCATGATACTTGATTTGTAGTTTCTCATTTTCATTATGTTCTTTCGTTAGGTTCTTACAGAACAGTTGTTATTTATTTGCTTTGGCTTTGACCTATATTGAGTGGTAGTTCATTGAAAAAGTATCTTGTTCAAGGCCATTGATTTTCTTCAATGGTTGGGTTTAATGTTTGCTTTTTTCCTTTACATTTTATGGGTTTAGCAGGTTTACCTCGACGAGTTTGTACTTTTGATCCAGCTTTTTTTTGGTTGAATTCTTTTTCTTCTTGAGGTTCGTTGGTTTCTTGTTGTAGAGCCTTTTTTTTGTTATTTATTTTGTGGGAGTCTTTAGTGGCGGGGCATCGGGTTTTGTCTATTTGAGGTAGTCCACTTTTTCCTATTTATGTTAAGGTTATTCCCCTGAGGCACCATGAGGGGTTTTCTAGGGATTCTGTGACCTTTACCACCAATTGTTCAGACAGTCGAATCTAACTTGAGAGTTAGATTTTAGTCTTAT-AGTGTTGTTTT
>25_M1.6_Lsax_BS|pseudopygmaeus
ATTTAGGGATGGTTTTCGCCATGGGTTCCATAGTGTGCTTGGGTAGTGTTGTTTGGGGGCATCATATGTTTATGGTTGGTATGGATTTACAGACTACTATGTTTTTTAGTTCTGTAACCATGATTATAGGTATACCGACAGGTATAAAGGTTTTTTCTTGATTGTATATGTTAGGCGGGTGTTATACTCGGTTACAGGATCCTATTGTTTGGTGGATTATAGGTTTTATTTTCCTTTTTACGATTGGAGGGGTAACTGGTGTAGTTTTGTCTGCTTCTATTCTTGATTCCTTGCTTCATGATACTTGATTTGTAGTTTCTCATTTTCATTATGTTCTTTCGTTAGGTTCTTACAGAACAGTTGTTATTTATTTGCTTTGGCTTTGACCTATATTGAGTGGTAGTTCATTGAAAAAGTATCTTGTTCAAGGCCATTGATTTTCTTCAATGGTTGGGTTTAATGTTTGCTTTTTTCCTTTACATTTTATGGGTTTAGCAGGTTTACCTCGACGAGTTTGTACTTTTGATCCAGCTTTTTTTTGGTTGAATTCTTTTTCTTCTTGAGGTTCGTTGGTTTCTTGTTGTAGAGCCTTTTTTTTGTTATTTATTTTGTGGGAGTCTTTAGTGGCGGGGCATCGGGTTTTGTCTATTTGAGGTAGTCCACTTTTTCCTATTTATGTTAAGGTTATTCCCCTGAGGCACCATGAGGGGTTTTCTAGGGATTCTGTGACCTTTACCCCCAATGGTTCAGACAGTCGAATCTAACTTGAGAGTTAGATTTTAGTCTTAT-AGTGTTGTTTT
>21_1.2_Lsax_BS|pseudopygmaeus
ATTTAGGGATGGTTTTCGCCATGGGTTCCATAGTGTGCTTGGGTAGTGTTGTTTGGGGGCATCATATGTTTATGGTTGGTATGGATTTACAGACTACTATGTTTTTTAGTTCTGTAACCATGATTATAGGTATACCGACAGGTATAAAGGTTTTTTCTTGATTGTATATGTTAGGCGGGTGTTATACTCGGTTACAGGATCCTATTGTTTGGTGGATTATAGGTTTTATTTTCCTTTTTACGATTGGAGGGGTAACTGGTGTAGTTTTGTCTGCTTCTATTCTTGATTCCTTGCTTCATGATACTTGATTTGTAGTTTCTCATTTTCATTATGTTCTTTCGTTAGGTTCTTACAGAACAGTTGTTATTTATTTGCTTTGGCTTTGACCTATATTGAGTGGTAGTTCATTGAAAAAGTATCTTGTTCAAGGCCATTGATTTTCTTCAATGGTTGGGTTTAATGTTTGCTTTTTTCCTTTACATTTTATGGGTTTAGCAGGTTTACCTCGACGAGTTTGTACTTTTGATCCAGCTTTTTTTTGGTTGAATTCTTTTTCTTCTTGAGGTTCGTTGGTTTCTTGTTGTAGAGCCTTTTTTTTGTTATTTATTTTGTGGGAGTCTTTAGTGGCGGGGCATCGGGTTTTGTCTATTTGAGGTAGTCCACTTTTTCCTATTTATGTTAAGATTATTCCCCTGAGGCACCATGAGGGGTTTTCTAGGGATTCTGTGACCTTTACCACCAATTGTTCAGACAGTCGAATCTAACTTGAGAGTTAGATTTTAGTCTTAT-AGTGTTGTTTT
>10_6.4_Lsax_BS|pseudopygmaeus
ATTTAGGGATGGTTTTCGCCATGGGTTCCATAGTGTGCTTGGGTAGTGTTGTTTGGGGGCATCATATGTTTATGGTTGGTATGGATTTACAGACTACTATGTTTTTTAGTTCTGTAACCATGATTATAGGTATACCGACAGGTATAAAGGTTTTTTCTTGATTGTATATGTTAGGCGGGTGTTATACTCGGTTACAGGATCCTATTGTTTGGTGGATTATAGGTTTTATTTTCCTTTTTACGATTGGAGGGGTAACTGGTGTAGTTTTGTCTGCTTCTATTCTTGATTCCTTGCTTCATGATACTTGATTTGTAGTTTCTCATTTTCATTATGTTCTTTCGTTAGGTTCTTACAGAACAGTTGTTATTTATTTGCTTTGGCTTTGACCTATATTGAGTGGTAGTTCATTGAAAAAGTATCTTGTTCAAGGCCATTGATTTTCTTCAATGGTTGGGTTTAATGTTTGCTTTTTTCCTTTACATTTTATGGGTTTAGCAGGTTTACCTCGACGAGTTTGTACTTTTGATCCAGCTTTTTTTTGGTTGAATTCTTTTTCTTCTTGAGGTTCGTTGGTTTCTTGTTGTAGAGCCTTTTTTTTGTTATTTATTTTGTGGGAGTCTTTAGTGGCGGGGCATCGGGTTTTGTCTATTTGAGGTAGTCCACTTTTTCCTATTTATGTTAAGGTTATTCCCCTGAGGCACCATGAGGGGTTTTCTAGGGATTCTGTGACCTTTACCACCAATTGTTCAGACAGTCGAATCTAACTTGAGAGTTAGATTTTAGTCTTAT-AGTGTTGTTTT
>12_4.1_Lobtus_BS|pseudopygmaeus
ATTTAGGGATGGTTTTCGCCATGGGTTCCATAGTGTGCTTGGGTAGTGTTGTTTGGGGGCATCATATGTTTATGGTTGGTATGGATTTACAGACTACTATGTTTTTTAGTTCTGTAACCATGATTATAGGTATACCGACAGGAATAAAGGTTTTTTCTTGATTGTATATGTTAGGCGGGTGTTATACTCGGTTACAGGATCCTATTGTTTGGTGGATTATAGGTTTTATTTTCCTTTTTACGATTGGAGGGGTAACTGGTGTAGTTTTGTCTGCTTCTATTCTTGATTCCTTGCTTCATGATACTTGATTTGTAGTTTCTCATTTTCATTATGTTCTTTCGTTAGGTTCTTACAGAACAGTTGTTATTTATTTGCTTTGGCTTTGACCTATATTGAGTGGTAGTTCATTGAAAAAGTATCTTGTTCAAGGCCATTGATTTTCTTCAATGGTTGGGTTTAATGTTTGCTTTTTTCCTTTACATTTTATGGGTTTAGCAGGTTTACCTCGACGAGTTTGTACTTTTGATCCAGCTTTTTTTTGGTTGAATTCTTTTTCTTCTTGAGGTTCGTTGGTTTCTTGTTGTAGAGCCTTTTTTTTGTTATTTATTTTGTGGGAGTCTTTAGTGGCGGGGCATCGGGTTTTGTCTATTTGAGGTAGTCCACTTTTTCCTATTTATGTTAAGGTTATTCCCCTGAGGCACCATGAGGGGTTTTCTAGGGATTCTGTGACCTTTACCACCAATTGTTCAGACAGTCGAATCTAACTTGAGAGTTAGATTTTAGTCTTAT-AGTGTTGTTTT
>04_3.1_Lsax_BS|pseudopygmaeus
ATTTAGGGATGGCTTTCGCCATGGGTTCCATAGTGTGCTTGGGTAGTGTTGTTTGGGGGCATCATATGTTTATGGTTGGTATGGATTTACAGACTACTATGTTTTTTAGTTCTGTAACCATGATTATAGGTATACCGACAGGTATAAAGGTTTTTTCTTGATTGTATATGTTAGGCGGGTGTTATACTCGGTTACAGGATCCTATTGTTTGGTGGATTATAGGTTTTATTTTCCTTTTTACGATTGGAGGGGTAACTGGTGTAGTTTTGTCTGCTTCTATTCTTGATTCCTTGCTTCATGATACTTGATTTGTAGTTTCTCATTTTCATTATGTTCTTTCGTTAGGTTCTTACAGAACAGTTGTTATTTATTTGCTTTGGCTTTGACCTATATTGAGTGGTAGTTCATTGAAAAAGTATCTTGTTCAAGGCCATTGATTTTCTTCAATGGTTGGGTTTAATGTTTGCTTTTTTCCTTTACATTTTATGGGTTTAGCAGGTTTACCTCGACGAGTTTGTACTTTTGATCCAGCTTTTTTTTGGTTGAATTCTTTTTCTTCTTGAGGTTCGTTGGTTTCTTGTTGTAGAGCCTTTTTTTTGTTATTTATTTTGTGGGAGTCTTTAGTGGCGGGGCATCGGGTTTTGTCTATTTGAGGTAGTCCACTTTTTCCTATTTATGTTAAGGTTATTCCCCTGAGGCACCATGAGGGGTTTTCTAGGGATTCTGTGACCTTTACCACCAATTGTTCAGACAGTCGAATCTAACTTGAGAGTTAGATTTTAGTCTTAT-AGTGTTGTTTT
>31_1.10_Lsax_BS|pseudopygmaeus
ATTTAGGGATGGTTTTCGCCATGGGTTCCATAGTGTGCTTGGGTAGTGTTGTTTGGGGGCATCATATGTTTATGGTTGGTATGGATTTACAGACTACTATGTTTTTTAGTTCTGTAACCATGATTATAGGTATACCGACAGGTATAAAGGTTTTTTCTTGATTGTATATGTTAGGCGGGTGTTATACTCGGTTACAGGATCCTATTGTTTGGTGGATTATAGGTTTTATTTTCCTTTTTACGATTGGAGGGGTAACTGGTGTAGTTTTGTCTGCTTCTATTCTTGATTCCTTGCTTCATGATACTTGATTTGTAGTTTCTCATTTTCATTATGTTCTTTCGTTAGGTTCTTACAGAACAGTTGTTATTTATTTGCTTTGGCTTTGACCTATATTGAGTGGTAGTTCATTGAAAAAGTATCTTGTTCAAGGCCATTGATTTTCTTCAATGGTTGGGTTTAATGTTTGCTTTTTTCCTTTACATTTTATGGGTTTAGCAGGTTTACCTCGACGAGTTTGTACTTTTGATCCAGCTTTTTTTTGGTTGAATTCTTTTTCTTCTTGAGGTTCGTTGGTTTCTTGTTGTAGAGCCTTTTTTTTGTTATTTATTTTGTGGGAGTCTTTAGTGGCGGGGCATCGGGTTTTGTCTATTTGAGGTAGTCCACTTTTTCCTATTTATGTTAAGGTTATTCCCCTGAGGCACCATGAGGGGTTTTCTAGGGATTCTGTGACCTTTACCACCAATTGTTCAGACAGTCGAATCTAACTTGAGAGTTAGATTTTAGTCTTAT-AGTGTTGTTTT
>08_6.2_Lsax_BS|pseudopygmaeus
ATTTAGGGATGGTTTTCGCCATGGGTTCCATAGTGTGCTTGGGTAGTGTTGTTTGGGGGCATCATATGTTTATGGTTGGTATGGATTTACAGACTACTATGTTTTTTAGTTCTGTAACCATGATTATAGGTATACCGACAGGTATAAAGGTTTTTTCTTGATTGTATATGTTAGGCGGGTGTTATACTCGGTTACAGGATCCTATTGTTTGGTGGATTATAGGTTTTATTTTCCTTTTTACGATTGGAGGGGTAACTGGTGTAGTTTTGTCTGCTTCTATTCTTGATTCCTTGCTTCATGATACTTGATTTGTAGTTTCTCATTTTCATTATGTTCTTTCGTTAGGTTCTTACAGAACAGTTGTTATTTATTTGCTTTGGCTTTGACCTATATTGAGTGGTAGTTCATTGAAAAAGTATCTTGTTCAAGGCCATTGATTTTCTTCAATGGTTGGGTTTAATGTTTGCTTTTTTCCTTTACATTTTATGGGTTTAGCAGGTTTACCTCGACGAGTTTGTACTTTTGATCCAGCTTTTTTTTGGTTGAATTCTTTTTCTTCTTGAGGTTCGTTGGTTTCTTGTTGTAGAGCCTTTTTTTTGTTATTTATTTTGTGGGAGTCTTTAGTGGCGGGGCATCGGGTTTTGTCTATTTGAGGTAGTCCACTTTTTCCTATTTATGTTAAGGTTATTCCCCTGAGGCACCATGAGGGGTTTTCTAGGGATTCTGTGACCTTTACCACCAATTGTTCAGACAGTCGAATTTAACTTGAGAGTTAGATTTTAGTCTTAT-AGTGTTGTTTT
>07_6.1_Lsax_BS|pseudopygmaeus
ATTTAGGGATGGTTTTCGCCATGGGTTCCATAGTGTGCTTGGGTAGTGTTGTTTGGGGGCATCATATGTTTATGGTTGGTATGGATTTACAGACTACTATGTTTTTTAGTTCTGTAACCATGATTATAGGTATACCGACAGGTATAAAGGTTTTTTCTTGATTGTATATGTTAGGCGGGTGTTATACTCGGTTACAGGATCCTATTGTTTGGTGGATTATAGGTTTTATTTTCCTTTTTACGATTGGAGGGGTAACTGGTGTAGTTTTGTCTGCTTCTATTCTTGATTCCTTGCTTCATGATACTTGATTTGTAGTTTCTCATTTTCATTATGTTCTTTCGTTAGGTTCTTACAGAACAGTTGTTATTTATTTGCTTTGGCTTTGACCTATATTGGATGGTAGTTCATTGAAAAAGTATCTTGTTCAAGGCCATTGATTTTCTTCAATGGTTGGGTTTAATGTTTGCTTTTTTCCTTTACATTTTATGGGTTTAGCAGGTTTACCTCGACGAGTTTGTACTTTTGATCCAGCTTTTTTTTGGTTGAATTCTTTTTCTTCTTGAGGTTCGTTGGTTTCTTGTTGTAGAGCCTTTTTTTTGTTATTTATTTTGTGGGAGTCTTTAGTGGCGGGGCATCGGGTTTTGTCTATTTGAGGTAGTCCACTTTTTCCTATTTATGTTAAGGTTATTCCCCTGAGGCACCATGAGGGGTTTTCTAGGGATTCTGTGACCTTTACCACCAATTGTTCAGACAGTCGAATCTAACTTGAGAGTTAGATTTTAGTCTTAT-AGTGTTGTTTT
>02_2.1_Lsax_BS|pseudopygmaeus
ATTTAGGGATGGTTTTCGCCATGGGTTCCATAGTGTGCTTGGGTAGTGTTGTTTGGGGGCATCATATGTTTATGGTTGGTATGGATTTACAGACTACTATGTTTTTTAGTTCTGTAACCATGATTATAGGTATACCGACAGGTATAAAGGTTTTTTCTTGATTGTATATGTTAGGCGGGTGTTATACTCGGTTACAGGATCCTATTGTTTGGTGGATTATAGGTTTTATTTTCCTTTTTACGATTGGAGGGGTAACTGGTGTAGTTTTGTCTGCTTCTATTCTTGATTCCTTGCTTCATGATACTTGATTTGTAGTTTCTCATTTTCATTATGTTCTTTCGTTAGGTTCTTACAGAACAGTTGTTATTTATTTGCTTTGGCTTTGACCTATATTGAGTGGTAGTTCATTGAAAAAGTATCTTGTTCAAGGCCATTGATTTTCTTCAATGGTTGGGTTTAATGTTTGCTTTTTTCCTTTACATTTTATGGGTTTAGCAGGTTTACCTCGACGAGTTTGTACTTTTGATCCAGCTTTTTTTTGGTTGAATTCTTTTTCTTCTTGAGGTTCGTTGGTTTCTTGTTGTAGAGCCTTTTTTTTGTTATTTATTTTGTGGGAGTCTTTAGTGGCGGGGCATCGGGTTTTGTCTATTTGAGGTAGTCCACTTTTTCCTATTTATGTTAAGGTTATTCCCCTGAGGCACCATGAGGGGTTTTCTAGGGATTCTGTGACCTTTACCACCAATTGTTCAGACAGTCGAATCTAACTTGAGAGTTAGATTTTAGTCTTAT-AGTGTTGTTTT
>03_2.2_Lsax_BS|pseudopygmaeus
ATTTAGGGATGGTTTTCGCCATGGGTTCCATAGTGTGCTTGGGTAGTGTTGTTTGGGGGCATCATATGTTTATGGTTGGTATGGATTTACAGACTACTATGTTTTTTAGTTCTGTAACCATGATTATAGGTATACCGACAGGTATAAAGGTTTTTTCTTGATTGTATATGTTAGGCGGGTGTTATACTCGGTTACAGGATCCTATTGTTTGGGGGATTATAGGTTTTATTTTCCTTTTTACGATTGGAGGGGTAACTGGTGTAGTTTTGTCTGCTTCTATTCTTGACTCTTTGTTACATGATACTTGATTTGTAGTTTCTCATTTTCATTATGTTCTTTCGTTAGGTTCTTACAGAACAGTTGTTATTTATTTGCTTTGGCTTTGACCTATATTAAGTGGTAGTTCGTTGAAAAAGTATCTTGTTCAAGGCCATTGATTTTCTTCCATGGTTGGGTTTAATGTTTGCTTTTTTCCTTTACATTTTATGGGTCTAGCAGGTTTACCTCGACGAGTTTGTACTTTTGACCCAGCTTTTTTTTGATTGAATTCTTTTTCTTCTTGAGGTTCGTTGGTTTCTTGTTGTAGAGCCTTTTTTTTGTTATTTATTTTGTGGGAGTCTTTAGTGGCGGGGCATCGGGTTTTGTCTATTTGAGGTAGTCCACTTTTTACTATTTATGTCAAGGTTATTCCTTTGAGGCACCATGAAGGGTTTTCGAGGGATTCTGTGACCTTTACCACCAATTATTCAGACAGTCGAATCTAACTTGAGTGTTAGATTTTAGTCTTAT-AGTGTTGTTTT
>3.AC_24.3_Mgroen_WS|pseudopygmaeus
ATTTAGGGATGGTTTTCGCCATGGGTTCCATAGTGTGCTTAGGTAGTGTTGTTTGGGGGCATCATATGTTTATGGTTGGTATGGATTTACAGACTACTATGTTTTTTAGTTCTGTAACCATGATTATAGGTATACCGACAGGTATAAAGGTTTTTTCTTGATTGTATATGTTAGGTGGGTGTTATACTCGGTTACAGGATCCTATTGTTTGGTGGATTATAGGTTTTATTTTCCTTTTTACGATTGGAGGGGTAACTGGTGTAGTTTTGTCTGCTTCTATTCTTGATTCCTTGCTTCATGATACTTGATTTGTAGTTTCTCATTTTCATTATGTTCTTTCGTTAGGTTCTTACAGAACAGTTGTTATTTATTTGCTTTGGCTTTGACCTATATTGAGTGGTAGTTCATTGAAAAAGTATCTTGTTCAAGGCCATTGATTTTCTTCAATGGTCGGGTTTAATGTTTGCTTTTTTCCTTTACATTTTATGGGTTTAGCAGGTTTACCTCGACGAGTTTGTACTTTTGATCCAGCTTTTTTTTGGTTGAATTCTTTTTCTTCTTGAGGTTCGTTGGTTTCTTGTTGCAGAGCCTTTTTTTTGTTATTTATTTTATGGGAGTCTTTAGTGGCGGGGCATCGGGTTTTGTCTATTTGAGGTAGTCCACTTTTTCCTATTTATGTTAAGGTTATTCCCCTGAGGCACCATGAAGGGTTTTCTAGGGATTCTGTGACCTTTACCACCAATTGTTCAGACAGTCGAATCTAACTTGAGAGTTAGATTTTAGTCTTAT-AGTGTTGTTTT
>29_1.16_Lsax_BS|pseudopygmaeus
ATTTAGGGATGGTTTTCGCCATGGGTTCCATAGTGTGCTTGGGTAGTGTTGTTTGGGGGCATCATATGTTTATGGTTGGTATGGATTTACAGACTACTATGTTTTTTAGTTCTGTAACCATGATTATAGGTATACCGACAGGTATAAAGGTTTTTTCTTGATTGTATATGTTAGGCGGGTGTTATACTCGGTTACAGGATCCTATTGTTTGGTGGATTATAGGTTTTATTTTCCTTTTTACGATTGGAGGGGTAACTGGTGTAGTTTTGTCTGCTTCTATTCTTGATTCCTTGCTTCATGATACTTGATTTGTAGTTTCTCATTTTCATTATGTTCTTTCTTTAGGTTCTTACAGAACAGTTGTTATTTATTTGCTTTGGCTTTGACCTATATTGAGTGGTAGTTCATTGAAAAAGTATCTTGTTCAAGGCCATTGATTTTCTTCAATGGTTGGGTTTAATGTTTGCTTTTTTCCTTTACATTTTATGGGTTTAGCAGGTTTACCTCGACGAGTTTGTACTTTTGATCCAGCTTTTTTTTGGTTGAATTCTTTTTCTTCTTGAGGTTCGTTGGTTTCTTGTTGTAGAGCCTTTTTTTTGTTATTTATTTTGTGGGAGTCTTTAGTGGCGGGGCATCGGGTTTTGTCTATTTGAGGTAGTCCACTTTTTCCTATTTATGTTAAGGTTATTCCCCTGAGGCACCATGAGGGGTTTTCTAGGGATTCTGTGACCTTTACCACCAATTGTTCAGACAGTCGAATCTAACTTGAGAGTTAGATTTTAGTCTTAT-AGTGTTGTTTT
>23.AA_24.1_Mgroen_WS|pseudopygmaeus
ATTTAGGGATGGTTTTCGCCATGGGTTCCATAGTGTGCTTAGGTAGTGTTGTTTGGGGGCATCATATGTTTATGGTTGGTATGGATTTACAGACTACTATGTTTTTTAGTTCTGTAACCATGATTATAGGTATACCGACAGGTATAAAGGTTTTTTCTTGATTGTATATGTTAGGTGGGTGTTATACTCGGTTACAGGATCCTATTGTTTGGTGGATTATAGGTTTTATTTTCCTTTTTACGATTGGAGGGGTAACTGGTGTAGTTTTGTCTGCTTCTATTCTTGATTCCTTGCTTCATGATACTTGATTTGTAGTTTCTCATTTTCATTATGTTCTTTCGTTAGGTTCTTACAGAACAGTTGTTATTTATTTGCTTTGGCTTTGACCTATATTGAGTGGTAGTTCATTGAAAAAGTATCTTGTTCAAGGCCATTGATTTTCTTCAATGGTCGGGTTTAATGTTTGCTTTTTTCCTTTACATTTTATGGGTTTAGCAGGTTTACCTCGACGAGTTTGTACTTTTGATCCAGCTTTTTTTTGGTTGAATTCTTTTTCTTCTTGAGGTTCGTTGGTTTCTTGTTGCAGAGCCTTTTTTTTGTTATTTATTTTATGGGAGTCTTTAGTGGCGGGGCATCGGGTTTTGTCTATTTGAGGTAGTCCACTTTTTCCTATTTATGTTAAGGTTATTCCCCTGAGGCACCATGAAGGGTTTTCTAGGGATTCTGTGACCTTTACCACCAATTGTTCAGACAGTCGAATCTAACTTGAGAGTTAGATTTTAGTCTTAT-AGTGTTGTTTT
>2.AC_24.2_Mgroen_WS|pseudopygmaeus
ATTTAGGGATGGTTTTCGCCATGGGTTCCATAGTGTGCTTAGGTAGTGTTGTTTGGGGGCATCATATGTTTATGGTTGGTATGGATTTACAGACTACTATGTTTTTTAGTTCTGTAACCATGATTATAGGTATACCGACAGGTATAAAGGTTTTTTCTTGATTGTATATGTTAGGTGGGTGTTATACTCGGTTACAGGATCCTATTGTTTGGTGGATTATAGGTTTTATTTTCCTTTTTACGATTGGAGGGGTAACTGGTGTAGTTTTGTCTGCTTCTATTCTTGATTCCTTGCTTCATGATACTTGATTTGTAGTTTCTCATTTTCATTATGTTCTTTCGTTAGGTTCTTACAGAACAGTTGTTATTTATTTGCTTTGGCTTTGACCTATATTGAGTGGTAGTTCATTGAAAAAGTATCTTGTTCAAGGCCATTGATTTTCTTCAATGGTCGGGTTTAATGTTTGCTTTTTTCCTTTACATTTTATGGGTTTAGCAGGTTTACCTCGACGAGTTTGTACTTTTGATCCAGCTTTTTTTTGGTTGAATTCTTTTTCTTCTTGAGGTTCGTTGGTTTCTTGTTGCAGAGCCTTTTTTTTGTTATTTATTTTATGGGAGTCTTTAGTGGCGGGGCATCGGGTTTTGTCTATTTGAGGTAGTCCACTTTTTCCTATTTATGTTAAGGTTATTCCCCTGAGGCACCATGAAGGGTTTTCTAGGGATTCTGTGACCTTTACCACCAATTGTTCAGACAGTCGAATCTAACTTGAGAGTTAGATTTTAGTCTTAT-AGTGTTGTTTT
>27_1.7_Lsax_BS|pseudopygmaeus
ATTTAGGGATGGTTTTCGCCATGGGTTCCATAGTGTGCTTGGGTAGTGTTGTTTGGGGGCATCATATGTTTATGGTTGGTATGGATTTACAGACTACTATGTTTTTTAGTTCTGTAACCATGATTATAGGTATACCGACAGGTATAAAGGTTTTTTCTTGATTGTATATGTTAGGCGGGTGTTATACTCGGTTACAGGATCCTATTGTTTGGTGGATTATAGGTTTTATTTTCCTTTTTACGATTGGAGGGGTAACTGGTGTAGTTTTGTCTGCTTCTATTCTTGATTCCTTGCTTCATGATACTTGATTTGTAGTTTCTCATTTTCATTATGTTCTTTCGTTAGGTTCTTACAGAACAGTTGTTATTTATTTGCTTTGGCTTTGACCTATATTGAGTGGTAGTTCATTGAAAAAGTATCTTGTTCAAGGCCATTGATTTTCTTCAATGGTTGGGTTTAATGTTTGCTTTTTTCCTTTACATTTTATGGGTTTAGCAGGTTTACCTCGACGAGTTTGTACTTTTGATCCAGCTTTTTTTTGGTTGAATTCTTTTTCTTCTTGAGGTTCGTTGGTTTCTTGTTGTAGAGCCTTTTTTTTGTTATTTATTTTGTGGGAGTCTTTAGTGGCGGGGCATCGGGTTTTGTCTATTTGAGGTAGTCCACTTTTTCCTATTTATGTTAAGGTTATTCCCCTGAGGCACCATGAGGGGTTTTCTAGGGATTCTGTGACCTTTACCACCAATTGTTCAGACAGTCGAATCTAACTTGAGAGTTAGATTTTAGTCTTAT-AGTGTTGTTTT
>24_1.5_Lsax_BS|pseudopygmaeus
ATTTAGGGATGGTTTTCGCCATGGGTTCCATAGTGTGCTTGGGTAGTGTTGTTTGGGGGCATCATATGTTTATGGTTGGTATGGATTTACAGACTACTATGTTTTTTAGTTCTGTAACCATGATTATAGGTATACCGACAGGTATAAAGGTTTTTTCTTGATTGTATATGTTAGGCGGGTGTTATACTCGGTTACAGGATCCTATTGTTTGGTGGATTATAGGTTTTATTTTCCTTTTTACGATTGGAGGGGTAACTGGTGTAGTTTTGTCTGCTTCTATTCTTGATTCCTTGCTTCATGATACTTGATTTGTAGTTTCTCATTTTCATTATGTTCTTTCGTTAGGTTCTTACAGAACAGTTGTTATTTATTTGCTTTGGCTTTGACCTATATTGAGTGGTAGTTCATTGAAAAAGTATCTTGTTCAAGGCCATTGATTTTCTTCAATGGTTGGGTTTAATGTTTGCTTTTTTCCTTTACATTTTATGGGTTTAGCAGGTTTACCTCGACGAGTTTGTACTTTTGATCCAGCTTTTTTTTGGTTGAATTCTTTTTCTTCTTGAGGTTCGTTGGTTTCTTGTTGTAGAGCCTTTTTTTTGTTATTTATTTTGTGGGAGTCTTTAGTGGCGGGGCATCGGGTTTTGTCTATTTGAGGTAGTCCACTTTTTCCTATTTATGTTAAGGTTATTCCCCTGAGGCACCATGAGGGGTTTTCTAGGGATTCTGTGACCTTTACCACCAATTGTTCAGACAGTCGAATCTAACTTGAGAGTTAGATTTTAGTCTTAT-AGTGTTGTTTT
>30_19.20_Lobtus_WS_mpir|piriformes
ATCTAGGTATGGTTTTTGCCATGGGTTCTATAGTGTGTTTGGGTAGTGTTGTTTGGGGGCATCATATGTTTATGGTTGGTATGGATTTACAGACTACTATGTTTTTTAGTTCTGTCACTATGATTATAGGTATACCGACAGGTATAAAGGTTTTTTCTTGGTTGTACATGTTAGGTGGTTGTTACACGCGGCTTCAAGATCCAATTGTTTGGTGGATTATGGGGTTTATTTTTCTTTTTACGATTGGAGGAGTGACAGGTGTAGTTTTGTCTGCATCTATTCTTGATTCTTTGTTGCATGACACGTGATTTGTTGTTTCTCATTTTCATTATGTTCTTTCTTTAGGTTCTTACAGAACGGTTGTTATTTATTTGCTTTGGCTTTGGCCTATATTAAGTGGCAGGTCATTGAAAAAGTATCTTGTTCAGGGTCATTGATTTTCTTCAATGGTGGGGTTTAATGTTTGCTTTTTTCCTCTACATTTTATGGGTTTGGCAGGTTTACCTCGTCGAGTTTGTACTTTTGATCCAGCCTTTTTTTGGTTGAATTCTTTTTCTTCATGAGGTTCGTTAGTCTCTTGTTGTAGAGCTTTTTTTTTATTATTTATTTTGTGGGAGTCTTTGGTGGCAGGGCATCGGGTTTTATCTGTTTGGGGTAGTCCTCATCTTTCTATTTATTCTAAGGTTGTTCCTTTGAGACATCATGAGGGGTTTTCTAGGGATTCTATAACTTTTACATCTAATGGATTGGGTGGTCGAATCTAAAGAAAGGTTTAGAGTTTAGTCTTGT-GGTGCTGTTTT
>25_19.18_Lsax_BS__mpir|piriformes
ATCTAGGTATGGTTTTTGCCATGGGTTCTATAGTGTGTTTGGGTAGTGTTGTTTGGGGGCATCATATGTTTATGGTTGGTATGGATTTACAGACTACTATGTTTTTTAGTTCTGTCACTATGATTATAGGTATACCGACAGGTATAAAGGTTTTTTCTTGGTTGTACATGTTAGGTGGTTGTTACACGCGGCTTCAAGATCCAATTGTTTGGTGGATTATGGGGTTTATTTTTCTTTTTACGATTGGAGGAGTGACAGGTGTAGTTTTGTCTGCATCTATTCTTGATTCTTTGTTGCATGACACGTGATTTGTTGTTTCTCATTTTCATTATGTTCTTTCTTTAGGTTCTTACAGAACGGTTGTTATTTATTTGCTTTGGCTTTGGCCTATATTAAGTGGCAGGTCATTGAAAAAGTATCTTGTCCAGGGTCATTGATTTTCTTCAATGGTGGGGTTTAATGTTTGCTTTTTTCCTCTACATTTTATGGGTTTGGCAGGTTTACCTCGTCGAGTTTGTACTTTTGATCCAGCCTTTTTTTGGTTGAATTCTTTTTCTTCATGAGGTTCGTTAGTCTCTTGTTGTAGAGCTTTTTTTTTATTATTTATTTTGTGGGAGTCTTTGGTGGCAGGGCATCGGGTTTTATCTGTTTGGGGTAGTCCTCATCTTTCTATTTATTCTAAGGTTGTTCCTTTGAGACATCATGAGGGGTTTTCTAGGGATTCTATAACTTTTACATCTAATGGATTGGGTGGTCGAATCTAAAGAAAGGTTTAGAGTTTAGTCTTGT-GGTGCTGTTTT
>24_19.17_Lsax_BS_mpir|piriformes
ATCTAGGTATGGTTTTTGCCATGGGTTCTATAGTGTGTTTGGGTAGTGTTGTTTGGGGGCATCATATGTTTATGGTTGGTATGGATTTACAGACTACTATGTTTTTTAGTTCTGTTACTATGATTATAGGTATACCGACAGGTATAAAGGTTTTTTCTTGGTTGTACATGTTAGGTGGTTGTTACACGCGGCTTCAAGATCCAATTGTTTGGTGGATTATGGGGTTTATTTTTCTTTTTACGATTGGAGGAGTGACAGGTGTAGTTTTGTCTGCATCTATTCTTGATTCTTTGTTGCATGACACGTGATTTGTTGTTTCTCATTTTCATTATGTTCTTTCTTTAGGTTCTTACAGAACGGTTGTTATTTATTTGCTTTGGCTTTGGCCTATATTAAGTGGCAGGTCATTGAAAAAGTATCTTGTTCAGGGTCATTGATTTTCTTCAATGGTGGGGTTTAATGTTTGCTTTTTTCCTCTACATTTTATGGGTTTGGCAGGTTTACCTCGTCGAGTTTGTACTTTTGATCCAGCCTTTTTTTGGTTGAATTCTTTTTCTTCATGAGGTTCGTTAGTCTCTTGTTGTAGAGCTTTTTTTTTATTATTTATTTTGTGGGAGTCTTTGGTGGCAGGGCATCGGGTTTTATCTGTTTGGGGTAGTCCTCATCTTTCTATTTATTCTAAGGTTGTTCCTTTGAGACATCATGAGGGGTTTTCTAGGGATTCTATAACTTTTACATCTAATGGATTGGGTGGTCGAATCTAAAGAAAGGTTTAGAGTTTAGTCTTGT-GGTGCTGTTTT
>21_19.13_Lsax_BS_mpir|piriformes
ATCTAGGTATGGTTTTTGCCATGGGTTCTATAGTGTGTTTGGGTAGTGTTGTTTGGGGGCATCATATGTTTATGGTTGGTATGGATTTACAGACTACTATGTTTTTTAGTTCTGTCACTATGATTATAGGTATACCGACAGGTATAAAGGTTTTTTCTTGGTTGTACATGTTAGGTGGTTGTTACACGCGGCTTCAAGATCCAATTGTTTGGTGGATTATGGGGTTTATTTTTCTTTTTACGATTGGAGGAGTGACAGGTGTAGTTTTGTCTGCATCTATTCTTGATTCTTTGTTGCATGACACGTGATTTGTTGTTTCTCATTTTCATTATGTTCTTTCTTTAGGTTCTTACAGAACGGTTGTTATTTATTTGCTTTGGCTTTGGCCTATATTAAGTGGCAGGTCATTGAAAAAGTATCTTGTTCAGGGTCATTGATTTTCTTCAATGGTGGGGTTTAATGTTTGCTTTTTTCCTCTACATTTTATGGGTTTGGCAGGTTTACCTCGTCGAGTTTGTACTTTTGATCCAGCCTTTTTTTGGTTGAATTCTTTTTCTTCATGAGGTTCGTTAGTCTCTTGTTGTAGAGCTTTTTTTTTATTATTTATTTTGTGGGAGTCTTTGGTGGCAGGGCATCGGGTTTTATCTGTTTGGGGTAGTCCTCATCTTTCTATTTATTCTAAGGTTGTTCCTTTGAGACATCATGAGGGGTTTTCTAGGGATTCTATAACTTTTACATCTAATGGATTGGGTGGTCGAATCTAAGGAAAGGTTTAGAGTTTAGTCTTGT-GGTGCTGTTTT
>19_19.11_Lsax_BS_mpir|piriformes
ATCTAGGTATGGTTTTTGCCATGGGTTCTATAGTGTGTTTGGGTAGTGTTGTTTGGGGGCATCATATGTTTATGGTTGGTATGGATTTACAGACTACTATGTTTTTTAGTTCTGTCACTATGATTATAGGTATACCGACAGGTATAAAGGTTTTTTCTTGGTTGTACATGTTAGGTGGTTGTTACACGCGGCTTCAAGATCCAATTGTTTGGTGGATTATGGGGTTTATTTTTCTTTTTACGATTGGAGGAGTGACAGGTGTAGTTTTGTCTGCATCTATTCTTGATTCTTTGTTGCATGACACGTGATTTGTTGTTTCTCATTTTCATTATGTTCTTTCTTTAGGTTCTTACAGAACGGTTGTTATTTATTTGCTTTGGCTTTGGCCTATATTAAGTGGCAGGTCATTGAAAAAGTATCTTGTTCAGGGTCATTGATTTTCTTCAATGGTGGGGTTTAATGTTTGCTTTTTTCCTCTACATTTTATGGGTTTGGCAGGTTTACCTCGTCGAGTTTGTACTTTTGATCCAGCCTTTTTTTGGTTGAATTCTTTTTCTTCATGAGGTTCGTTAGTCTCTTGTTGTAGAGCTTTTTTTTTATTATTTATTTTGTGGGAGTCTTTGGTGGCAGGGCATCGGGTTTTATCTGTTTGGGGTAGTCCTCATCTTTCTATTTATTCTAAGGTTGTTCCTTTGAGACATCATGAGGGGTTTTCTAGGGATTCTATAACTTTTACATCTAATGGATTGGGTGGTCGAATCTAAAGAAAGGTTTAGAGTTTAGTCTTGT-GGTGCTGTTTT
>3_18.11_Lsax_DZ__mpir|piriformes
ATCTAGGTATGGTTTTTGCCATGGGTTCTATAGTGTGTTTGGGTAGTGTTGTTTGGGGGCATCATATGTTTATGGTTGGTATGGATTTACAGACTACTATGTTTTTTAGTTCTGTCACTATGATTATAGGTATACCGACAGGAATAAAGGTTTTTTCTTGGTTGTACATGTTAGGTGGTTGTTACACGCGGCTTCAAGATCCAATTGTTTGGTGGATTATGGGGTTTATTTTTCTTTTTACGATTGGAGGAGTGACAGGTGTAGTTTTGTCTGCATCTATTCTTGATTCTTTGTTGCATGACACGTGATTTGTTGTTTCTCATTTTCATTATGTTCTTTCTTTAGGTTCTTACAGAACGGTTGTTATTTATTTGCTTTGGCTTTGGCCTATATTAAGTGGCAGGTCATTGAAAAAGTATCTTGTTCAGGGTCATTGATTTTCTTCAATGGTGGGGTTTAATGTTTGCTTTTTTCCTCTACATTTTATGGGTTTGGCAGGGTTACCTCGTCGAGTTTGTACTTTTGATCCAGCCTTTTTTTGGTTGAATTCTTTTTCTTCATGAGGTTCGTTAGTCTCTTGTTGTAGAGCTTTTTTTTTATTATTTATTTTGTGGGAGTCTTTGGTGGCAGGGCATCGGGTTTTATCTGTTTGGGGTAGTCCTCATCTTTCTATTTATTCTAAGGTTGTTCCTTTGAGACATCATGAGGGGTTTTCTAGGGATTCTATAACTTTTACATCTAATGGATTGGGTGGTCGAATCTAAAGAAAGGTTTAGAGTTTAGTCTTGT-GGTGCTGTTTT
>4_18.12_Lsax_DZ_mpir|piriformes
ATCTAGGTATGGTTTTTGCCATGGGTTCTATAGTGTGTTTGGGTAGTGTTGTTTGGGGGCATCATATGTTTATGGTTGGTATGGATTTACAGACTACTATGTTTTTTAGTTCTGTCACTATGATTATAGGTATACCGACAGGTATAAAGGTTTTTTCTTGGTTGTATATGTTAGGTGGTTGTTACACGCGGCTTCAAGATCCAATTGTTTGGTGGATTATGGGGTTTATTTTTCTTTTTACGATTGGAGGAGTGACAGGTGTAGTTTTGTCTGCATCTATTCTTGATTCTTTGTTGCATGACACGTGATTTGTTGTTTCTCATTTTCATTATGTTCTTTCTTTAGGTTCTTACAGAACGGTTGTTATTTATTTGCTTTGGCTTTGGCCTATATTAAGTGGCAGGTCATTGAAAAAGTATCTTGTTCAGGGTCATTGATTTTCTTCAATGGTGGGGTTTAATGTTTGCTTTTTTCCTCTACATTTTATGGGTTTGGCAGGGTTACCTCGTCGAGTTTGTACTTTTGATCCAGCCTTTTTTTGGTTGAATTCTTTTTCTTCATGAGGTTCGTTAGTCTCTTGTTGTAGAGCTTTTTTTTTATTATTTATTTTGTGGGAGTCTTTGGTGGCAGGGCATCGGGTTTTATCTGTTTGGGGTAGTCCTCATCTTTCTATTTATTCTAAGGTTGTTCCTTTGAGACATCATGAGGGGTTTTCTAGGGATTCTATAACTTTTACATCTAATGGATTGGGTGGTCGAATCTAAAGAAAGGTTTAGAGTTTAGTCTTGT-GGTGCTGTTTT
>20_19.12_Lsax_BS__mpir|piriformes
ATCTAGGTATGGTTTTTGCCATGGGTTCTATAGTGTGTTTGGGTAGTGTTGTTTGGGGGCATCATATGTTTATGGTTGGTATGGATTTACAGACTACTATGTTTTTTAGTTCTGTCACTATGATTATAGGTATACCGACAGGTATAAAGGTTTTTTCTTGGTTGTACATGTTAGGTGGTTGTTACACGCGGCTTCAAGATCCAATTGTTTGGTGGATTATGGGGTTTATTTTTCTTTTTACGATTGGAGGAGTGACAGGTGTAGTTTTGTCTGCATCTATTCTTGATTCTTTGTTGCATGACACGTGATTTGTTGTTTCTCATTTTCATTATGTTCTTTCTTTAGGTTCTTACAGAACGGTTGTTATTTATTTGCTTTGGCTTTGGCCTATATTAAGTGGCAGGTCATTGAAAAAGTATCTTGTTCAGGGTCATTGATTTTCTTCAATGGTGGGGTTTAATGTTTGCTTTTTTCCTCTACATTTTATGGGTTTGGCAGGTTTACCTCGTCGAGTTTGTACTTTTGATCCAGCCTTTTTTTGGTTGAATTCTTTTTCTTCATGAGGTTCGTTAGTCTCTTGTTGTAGAGCTTTTTTTTTATTATTTATTTTGTGGGAGTCTTTGGTGGCAGGGCATCGGGTTTTATCTGTTTGGGGTAGTCCTCATCTTTCTATTTATTCTAAGGTTGTTCCTTTGAGACATCATGAGGGGTTTTCTAGGGATTCTATAACTTTTACATCTAATGGATTGGGTGGTCGAATCTAAAGAAAGGTTTAGAGTTTAGTCTTGT-GGTGCTGTTTT
>21_19.14_Lsax_BS__mpir|piriformes
ATCTAGGTATGGTTTTTGCCATGGGTTCTATAGTGTGTTTGGGTAGTGTTGTTTGGGGGCATCATATGTTTATGGTTGGTATGGATTTACAGACTACTATGTTTTTTAGTTCTGTCACTATGATTATAGGTATACCGACAGGTATAAAGGTTTTTTCTTGGTTGTACATGTTAGGTGGTTGTTACACGCGGCTTCAAGATCCAATTGTTTGGTGGATTATGGGGTTTATTTTTCTTTTTACGATTGGAGGAGTGACAGGTGTAGTTTTGTCTGCATCTATTCTTGATTCTTTGTTGCATGACACGTGATTTGTTGTTTCTCATTTTCATTATGTTCTTTCTTTAGGTTCTTACAGAACGGTTGTTATTTATTTGCTTTGGCTTTGGCCTATATTAAGTGGCAGGTCATTGAAAAAGTATCTTGTTCAGGGTCATTGATTTTCTTCAATGGTGGGGTTTAATGTTTGCTTTTTTCCTCTACATTTTATGGGTTTGGCAGGTTTACCTCGTCGAGTTTGTACTTTTGATCCAGCCTTTTTTTGGTTGAATTCTTTTTCTTCATGAGGTTCGTTAGTCTCTTGTTGTAGAGCTTTTTTTTTATTATTTATTTTGTGGGAGTCTTTGGTGGCAGGGCATCGGGTTTTATCTGTTTGGGGTAGTCCTCATCTTTCTATTTATTCTAAGGTTGTTCCTTTGAGACATCATGAGGGGTTTTCTAGGGATTCTATAACTTTTACATCTAATGGATTGGGTGGTCGAATCTAAAGAAAGGTTTAGAGTTTAGTCTTGT-GGTGCTGTTTT
>22_19.15_Lsax_BS_mpir|piriformes
ATCTAGGTATGGTTTTTGCCATGGGTTCTATAGTGTGTTTGGGTAGTGTTGTTTGGGGGCATCATATGTTTATGGTTGGTATGGATTTACAGACTACTATGTTTTTTAGTTCTGTCACTATGATTATAGGTATACCGACAGGTATAAAGGTTTTTTCTTGGTTGTACATGTTAGGTGGTTGTTACACGCGGCTTCAAGATCCAATTGTTTGGTGGATTATGGGGTTTATTTTTCTTTTTACGATTGGAGGAGTGACAGGTGTAGTTTTGTCTGCATCTATTCTTGATTCTTTGTTGCATGACACGTGATTTGTTGTTTCTCATTTTCATTATGTTCTTTCTTTAGGTTCTTACAGAACGGTTGTTATTTATTTGCTTTGGCTTTGGCCTATATTAAGTGGCAGGTCATTGAAAAAGTATCTTGTTCAGGGTCATTGATTTTCTTCAATGGTGGGGTTTAATGTTTGCTTTTTTCCTCTACATTTTATGGGTTTGGCAGGTTTACCTCGTCGAGTTTGTACTTTTGATCCAGCCTTTTTTTGGTTGAATTCTTTTTCTTCATGAGGTTCGTTAGTCTCTTGTTGTAGAGCTTTTTTTTTATTATTTATTTTGTGGGAGTCTTTGGTGGCAGGGCATCGGGTTTTATCTGTTTGGGGTAGTCCTCATCTTTCTATTTATTCTAAGGTTGTTCCTTTGAGACATCATGAGGGGTTTTCTAGGGATTCTATAACTTTTACATCTAATGGATTGGGTGGTCGAATCTAAAGAAAGGTTTAGAGTTTAGTCTTGT-GGTGCTGTTTT
>24_19.16_Lobtus_BS_mpir|piriformes
ATCTAGGTATGGTTTTTGCCATGGGTTCTATAGTGTGTTTGGGTAGTGTTGTTTGGGGGCATCATATGTTTATGGTTGGTATGGATTTACAGACTACTATGTTTTTTAGTTCTGTCACTATGATTATAGGTATACCGACAGGTATAAAGGTTTTTTCTTGGTTGTACATGTTAGGTGGTTGTTACACGCGGCTTCAAGATCCAATTGTTTGGTGGATTATGGGGTTTATTTTTCTTTTTACGATTGGAGGAGTGACAGGTGTAGTTTTGTCTGCATCTATTCTTGATTCTTTGTTGCATGACACGTGATTTGTTGTTTCTCATTTTCATTATGTTCTTTCTTTAGGTTCTTACAGAACGGTTGTTATTTATTTGCTTTGGCTTTGGCCTATATTAAGTGGCAGGTCATTGAAAAAGTATCTTGTTCAGGGTCATTGATTTTCTTCAATGGTGGGGTTTAATGTTTGCTTTTTTCCTCTACATTTTATGGGTTTGGCAGGTTTACCTCGTCGAGTTTGTACTTTTGATCCAGCCTTTTTTTGGTTGAATTCTTTTTCTTCATGAGGTTCGTTAGTCTCTTGTTGTAGAGCTTTTTTTTTATTATTTATTTTGTGGGAGTCTTTGGTGGCAGGGCATCGGGTTTTATCTGTTTGGGGTAGTCCTCATCTTTCTATTTATTCTAAGGTTGTTCCTTTGAGACATCATGAGGGGTTTTCTAGGGATTCTATAACTTTTACATCTAATGGATTGGGTGGTCGAATCTAAAGAAAGGTTTAGAGTTTAGTCTTGT-GGTGCTGTTTT
>28_1.8_Lsax_BS_mpyg|pygmaeus
ATTTAGGGATGGTTTTTGCCATGGGTTCTATAGTGTGTTTGGGTAGTGTTGTTTGAGGGCATCATATGTTTATGGTTGGCATGGATTTACAGACTACTATGTTTTTTAGTTCTGTAACTATGATTATAGGTATACCAACAGGAATAAAGGTTTTTTCTTGGTTGTATATGTTAGGTGGTTGTTACACCCGATTACAGGATCCAATTGTTTGGTGGATTATGGGATTTATATTTCTTTTTACAATTGGGGGGGTAACAGGTGTAGTTTTGTCAGCGTCTATTCTTGATTCTTTATTACATGATACTTGGTTTGTAGTTTCTCATTTTCATTATGTTCTTTCCCTAGGTTCTTATAGAACAGTTGTTATTTATTTGCTTTGGCTCTGGCCTATATTAAGTGGCAGGTCATTAAAAAAGTATCTTGTTCAGGGTCATTGATTTTCTTCAATGGTGGGGTTTAATGTTTGCTTTTTTCCTTTACATTTTATGGGTTTGGCAGGTTTACCACGCCGGGTTTGTACTTTTGACCCATCCTTTTTTTGGTTGAATTCTTTTTCTTCGTGGGGTTCCTTGGTTTCTTGTTGTAGGGCCTTTTTTTTATTATTTATTTTGTGGGAGTCTTTGGTGGTAGGACATCGTGTTTTGTCTGTTTGGGGTAGACCTCTTCTTTCTATTTATTCTAAGGTTGTTCCGCTAAGCCATCATGAGGGGTTTTCTAGGGATTCCGTAACTTTTACTGCTATCCGTTCAGGTGGTCAATTCTAGTGGAAAGGTTGGATTTTAGTCTTGTAAGTG-TGTTTT
>62_11.3_Lobtus_BS_mpyg|pygmaeus
ATTTAGGGATGGTTTTTGCCATGGGTTCTATAGTGTGTTTGGGTAGTGTTGTTTGAGGGCATCATATGTTTATGGTTGGCATGGATTTACAGACTACTATGTTTTTTAGTTCTGTAACTATGATTATAGGTATACCAACAGGAATAAAGGTTTTTTCTTGGTTGTATATGTTAGGTGGTTGTTACACCCGATTACAGGATCCAATTGTTTGGTGGATTATGGGATTTATATTTCTTTTTACAATTGGGGGGGTAACAGGTGTAGTTTTGTCAGCGTCTATTCTTGATTCTTTATTACATGATACTTGGTTTGTAGTTTCTCATTTTCATTATGTTCTTTCCCTAGGTTCTTATAGAACAGTTGTTATTTATTTGCTTTGGCTCTGGCCTATATTAAGTGGCAGGTCATTAAAAAAGTATCTTGTTCAGGGTCATTGATTTTCTTCAATGGTGGGGTTTAATGTTTGCTTTTTTCCTTTACATTTTATGGGTTTGGCAGGTTTACCACGCCGGGTTTGTACTTTTGACCCAGCCTTTTTTTGGTTGAATTCTTTTTCTTCGTGGGGTTCCTTGGTTTCTTGTTGTAGGGCCTTTTTTTTATTATTTATTTTGTGGGAGTCTTTGGTGGTAGGACATCGTGTTTTGTCTGTTTGGGGTAGACCTCTTCTTTCTATTTATTCTAAGGTTGTTCCGCTAAGCCATCATGAGGGGTTTTCTAGGGATTCCGTAACTTTTACTGCTATCCGTTCAGGTGGTCAATTCTAGTGGAAAGGTTGGATTTTAGTCTTGTAAGTG-TGTTTT
>2_17.8_Lsax_DZ_mpyg|pygmaeus
ATTTAGGGATGGTTTTTGCCATGGGTTCTATAGTGTGTTTGGGTAGTGTTGTTTGAGGGCATCATATGTTTATGGTTGGCATGGATTTACAGACTACTATGTTTTTTAGTTCTGTAACTATGATTATAGGTATACCAACAGGAATAAAGGTTTTTTCTTGGTTGTATATGTTAGGTGGTTGTTACACCCGATTACAGGATCCAATTGTTTGGTGGATTATGGGATTTATATTTCTTTTTACAATTGGGGGGGTAACAGGTGTAGTTTTGTCAGCGTCTATTCTTGATTCTTTATTACATGATACTTGGTTTGTAGTTTCTCATTTTCATTATGTTCTTTCCCTAGGTTCTTATAGAACAGTTGTTATTTATTTGCTTTGGCTCTGGCCTATATTAAGTGGCAGGTCATTAAAAAAGTATCTTGTTCAGGGTCATTGATTTTCTTCAATGGTGGGGTTTAATGTTTGCTTTTTTCCTTTACATTTTATGGGTTTGGCAGGTTTACCACGCCGGGTTTGTACTTTTGACCCAGCCTTTTTTTGGTTGAATTCTTTTTCTTCGTGGGGTTCCTTGGTTTCTTGTTGTAGGGCCTTTTTTTTATTATTTATTTTGTGGGAGTCTTTGGTGGTAGGACATCGTGTTTTGTCTGTTTGGGGTAGACCTCTTCTTTCTATTTATTCTAAGGTTGTTCCGCTAAGCCATCATGAGGGGTTTTCTAGGGATTCCGTAACTTTTACTGCTATCCGTTCAGGTGGTCAATTCTAGTGGAAAGGTTGGATTTTAGTCTTGTAAGTG-TGTTTT
>1_17.7_Lsax_DZ_mpyg|pygmaeus
ATTTAGGGATGGTTTTTGCCATGGGTTCTATAGTGTGTTTGGGTAGTGTTGTTTGAGGGCATCATATGTTTATGGTTGGCATGGATTTACAGACTACTATGTTTTTTAGTTCTGTAACTATGATTATAGGTATACCAACAGGAATAAAGGTTTTTTCTTGGTTGTATATGTTAGGTGGTTGTTACACCCGATTACAGGATCCAATTGTTTGGTGGATTATGGGATTTATATTTCTTTTTACAATTGGGGGGGTAACAGGTGTAGTTTTGTCAGCGTCTATTCTTGATTCTTTATTACATGATACTTGGTTTGTAGTTTCTCATTTTCATTATGTTCTTTCCCTAGGTTCTTATAGAACAGTTGTTATTTATTTGCTTTGGCTCTGGCCTATATTAAGTGGCAGGTCATTAAAAAAGTATCTTGTTCAGGGTCATTGATTTTCTTCAATGGTGGGGTTTAATGTTTGCTTTTTTCCTTTACATTTTATGGGTTTGGCAGGTTTACCACGCCGGGTTTGTACTTTTGACCCAGCCTTTTTTTGGTTGAATTCTTTTTCTTCGTGGGGTTCCTTGGTTTCTTGTTGTAGGGCCTTTTTTTTATTATTTATTTTGTGGGAGTCTTTGGTGGTAGGACATCGTGTTTTGTCTGTTTGGGGTAGACCTCTTCTTTCTATTTATTCTAAGGTTGTTCCGCTAAGCCATCATGAGGGGTTTTCTAGGGATTCCGTAACTTTTACTGCTATCCGTTCAGGTGGTCAATTCTAGTGGAAAGGTTGGATTTTAGTCTTGTAAGTG-TGTTTT
>1_15.15_Lsax_PS_mpyg|pygmaeus
ATTTAGGGATGGTTTTTGCCATGGGTTCTATAGTGTGTTTGGGTAGTGTTGTTTGAGGGCATCATATGTTTATGGTTGGCATGGATTTACAGACTACTATGTTTTTTAGTTCTGTAACTATGATTATAGGTATACCAACAGGAATAAAGGTTTTTTCTTGGTTGTATATGTTAGGTGGTTGTTACACCCGATTACAGGATCCAATTGTTTGGTGGATTATGGGATTTATATTTCTTTTTACAATTGGGGGGGTAACAGGTGTAGTTTTGTCAGCGTCTATTCTTGATTCTTTATTACATGATACTTGGTTTGTAGTTTCTCATTTTCATTATGTTCTTTCCCTAGGTTCTTATAGAACAGTTGTTATTTATTTGCTTTGGCTCTGGCCTATATTAAGTGGCAGGTCATTAAAAAAGTATCTTGTTCAGGGTCATTGATTTTCTTCAATGGTGGGGTTTAATGTTTGCTTTTTTCCTTTACATTTTATGGGTTTGGCAGGTTTACCACGCCGGGTTTGTACTTTTGACCCAGCCTTTTTTTGGTTGAATTCTTTTTCTTCGTGGGGTTCCTTGGTTTCTTGTTGTAGGGCCTTTTTTTTATTATTTATTTTGTGGGAGTCTTTGGTGGTAGGACATCGTGTTTTGTCTGTTTGGGGTAGACCTCTTCTTTCTATTTATTCTAAGGTTGTTCCGCTAAGCCATCATGAGGGGTTTTCTAGGGATTCCGTAACTTTTACTGCTATCCGTTCAGGTGGTCAATTCTAGTGGAAAGGTTGGATTTTAGTCTTGTAAGTG-TGTTTT
>2_15.16_Lsax_PS_mpyg|pygmaeus
ATTTAGGGATGGTTTTTGCCATGGGTTCTATAGTGTGTTTGGGTAGTGTTGTTTGAGGGCATCATATGTTTATGGTTGGCATGGATTTACAGACTACTATGTTTTTTAGTTCTGTAACTATGATTATAGGTATACCAACAGGAATAAAGGTTTTTTCTTGGTTGTATATGTTAGGTGGTTGTTACACCCGATTACAGGATCCAATTGTTTGGTGGATTATGGGATTTATATTTCTTTTTACAATTGGGGGGGTAACAGGTGTAGTTTTGTCAGCGTCTATTCTTGATTCTTTATTACATGATACTTGGTTTGTAGTTTCTCATTTTCATTATGTTCTTTCCCTAGGTTCTTATAGAACAGTTGTTATTTATTTGCTTTGGCTCTGGCCTATATTAAGTGGCAGGTCATTAAAAAAGTATCTTGTTCAGGGTCATTGATTTTCTTCAATGGTGGGGTTTAATGTTTGCTTTTTTCCTTTACATTTTATGGGTTTGGCAGGTTTACCACGCCGGGTTTGTACTTTTGACCCAGCCTTTTTTTGGTTGAATTCTTTTTCTTCGTGGGGTTCCTTGGTTTCTTGTTGTAGGGCCTTTTTTTTATTATTTATTTTGTGGGAGTCTTTGGTGGTAGGACATCGTGTTTTGTCTGTTTGGGGTAGACCTCTTCTTTCTATTTATTCTAAGGTTGTTCCGCTAAGCCATCATGAGGGGTTTTCTAGGGATTCCGTAACTTTTACTGCTATCCGTTCAGGTGGTCAATTCTAGTGGAAAGGTTGGATTTTAGTCTTGTAAGTG-TGTTTT
>17_M4.4._Lsax_BS_mpyg|pygmaeus
ATTTAGGGATGGTTTTTGCCATGGGTTCTATAGTGTGTTTGGGTAGTGTTGTTTGAGGGCATCATATGTTTATGGTTGGCATGGATTTACAGACTACTATGTTTTTTAGTTCTGTAACTATGATTATAGGTATACCAACAGGAATAAAGGTTTTTTCTTGGTTGTATATGTTAGGTGGTTGTTACACCCGATTACAGGATCCAATTGTTTGGTGGATTATGGGATTTATATTTCTTTTTACAATTGGGGGGGTAACAGGTGTAGTTTTGTCAGCGTCTATTCTTGATTCTTTATTACATGATACTTGGTTTGTAGTTTCTCATTTTCATTATGTTCTTTCCCTAGGTTCTTATAGAACAGTTGTTATTTATTTGCTTTGGCTCTGGCCTATATTAAGTGGCAGGTCATTAAAAAAGTATCTTGTTCAGGGTCATTGATTTTCTTCAATGGTGGGGTTTAATGTTTGCTTTTTTCCTTTACATTTTATGGGTTTGGCAGGTTTACCACGCCGGGTTTGTACTTTTGACCCAGCCTTTTTTTGGTTGAATTCTTTTTCTTCGTGGGGTTCCTTGGTTTCTTGTTGTAGGGCCTTTTTTTTATTATTTATTTTGTGGGAGTCTTTGGTGGTAGGACATCGTGTTTTGTCTGTTTGGGGTAGACCTCTTCTTTCTATTTATTCTAAGGTTGTTCCGCTAAGCCATCATGAGGGGTTTTCTAGGGATTCCGTAACTTTTACTGCTATCCGTTCAGGTGGTCAATTCTAGTGGAAAGGTTGGATTTTAGTCTTGTAAGTG-TGTTTT
>23_1.4_Lsax_BS_mpyg|pygmaeus
ATTTAGGGATGGTTTTTGCCATGGGTTCTATAGTGTGTTTGGGTAGTGTTGTTTGAGGGCATCATATGTTTATGGTTGGCATGGATTTACAGACTACTATGTTTTTTAGTTCTGTAACTATGATTATAGGTATACCAACAGGAATAAAGGTTTTTTCTTGGTTGTATATGTTAGGTGGTTGTTACACCCGATTACAGGATCCAATTGTTTGGTGGATTATGGGATTTATATTTCTTTTTACAATTGGGGGGGTAACAGGTGTAGTTTTGTCAGCGTCTATTCTTGATTCTTTATTACATGATACTTGGTTTGTAGTTTCTCATTTTCATTATGTTCTTTCCCTAGGTTCTTATAGAACAGTTGTTATTTATTTGCTTTGGCTCTGGCCTATATTAAGTGGCAGGTCATTAAAAAAGTATCTTGTTCAGGGTCATTGATTTTCTTCAATGGTGGGGTTTAATGTTTGCTTTTTTCCTTTACATTTTATGGGTTTGGCAGGTTTACCACGCCGGGTTTGTACTTTTGACCCAGCCTTTTTTTGGTTGAATTCTTTTTCTTCGTGGGGTTCCTTGGTTTCTTGTTGTAGGGCCTTTTTTTTATTATTTATTTTGTGGGAGTCTTTGGTGGTAGGACATCGTGTTTTGTCTGTTTGGGGTAGACCTCTTCTTTCTATTTATTCTAAGGTTGTTCCGCTAAGCCATCATGAGGGGTTTTCTAGGGATTCCGTAACTTTTACTGCTATCCGTTCAGGTGGTCAATTCTAGTGGAAAGGTTGGATTTTAGTCTTGTAAGTG-TGTTTT
>24_13.16_Lsit_SO_msim|similis
ATTTGGGGATGGTTTTTGCTATGGGTTCTATAGTATGTCTAGGTAGAGTTGTTTGAGGGCACCATATGTTTATGGTGGGTATGGATTTACAGACTACTATGTTTTTTAGTTCTGTGACTATGATTATAGGTATACCAACTGGTATAAAGGTTTTTTCTTGATTATATATGTTAGGGGGTTGTTATTCACGGCTACAAGATCCGTTGGTTTGGTGGATTATGGGGTTTATTTTTCTTTTTACTATAGGTGGGGTTACTGGTGTAGTTTTGTCGGCTTCTATTTTGGATTCTTTGTTGCATGACACTTGGTTTGTGGTATCTCATTTTCATTATGTTCTTTCGCTTGGTTCGTATAGAACGGTTGTTATTTATTTGCTTTGGCTTTGACCTATATTAAGAGGCAGGTCTTTAAAAAAGTATTTGGTTCAGGGGCATTGGTTTGCTTCTATGATAGGCTTTAATGTGTGCTTTTTTCCTTTGCATTTTATGGGTTTAGCCGGTTTACCTCGTCGTGTTTGTACGTTTGATCCTGCTTTTTTTTGATTGAATTCATTCTCATCATGAGGGTCGTTAATTTCTTGTTGCAGAGCTTTTTTTTTATTATTTATACTGTGGGAGTCTTTGGTGGCGGGTCACCGGGTTTTGTCTGTTTGAGGTAGTCCTCTTTTTTCTCTTTATTCTAAGGTTGTTCCTCTGAGTCATCATGAGGGGTTTTCAAGGGATTCAGTTAGTTTT---GTGAGTTGTTC---TAGTTTA-TCGGTCTTAAAGG------TTTAGTCTTGTTGAGGTTGTTTT
>23_13.15_Lsit_SO_msim|similis
ATTTGGGGATGGTTTTTGCTATGGGTTCTATAGTATGTCTAGGTAGAGTTGTTTGAGGGCACCATATGTTTATGGTGGGTATGGATTTACAGACTACTATGTTTTTTAGTTCTGTGACTATGATTATAGGTATACCAACTGGTATAAAGGTTTTTTCTTGATTATATATGTTAGGGGGTTGTTATTCACGGCTACAAGATCCGTTGGTTTGGTGGATTATGGGGTTTATTTTTCTTTTTACTATAGGTGGGGTTACTGGTGTAGTTTTGTCGGCTTCTATTTTGGATTCTTTGTTGCATGACACTTGGTTTGTGGTATCTCATTTTCATTATGTTCTTTCGCTTGGTTCGTATAGAACGGTTGTTATTTATTTGCTTTGGCTTTGACCTATATTAAGAGGCAGGTCTTTAAAAAAGTATTTGGTTCAGGGGCATTGGTTTGCTTCTATGATAGGCTTTAATGTGTGCTTTTTTCCTTTGCATTTTATGGGTTTAGCCGGTTTACCTCGTCGTGTTTGTACGTTTGATCCTGCTTTTTTTTGATTGAATTCATTCTCATCATGAGGGTCGTTAATTTCTTGTTGCAGAGCTTTTTTTTTATTATTTATACTGTGGGAGTCTTTGGTGGCGGGTCACCGGGTTTTGTCTGTTTGAGGTAGTCCTCTTTTTTCTCTTTATTCTAAGGTTGTTCCTCTGAGTCATCATGAGGGGTTTTCAAGGGATTCAGTTAGTTTT---GTGAGTTGTTC---TAGTTTA-TCGGTCTTAAAGG------TTTAGTCTTGTTGAGGTTGTTTT
>21_13.13_msim|similis
ATTTGGGGATGGTTTTTGCTATGGGTTCTATAGTATGTCTGGGTAGAGTTGTTTGAGGGCACCATATGTTTATGGTGGGTATGGATTTACAGACTACTATGTTTTTTAGTTCTGTAACTATGATTATAGGTATACCAACTGGTATAAAGGTTTTTTCTTGATTATATATGTTAGGGGGTTGTTATTCACGGCTACAAGATCCGTTGGTTTGGTGGATTATGGGGTTTATTTTTCTTTTTACTATAGGTGGGGTTACTGGTGTAGTTTTGTCGGCTTCTATTTTGGATTCTTTGTTGCATGACACTTGGTTTGTGGTATCTCATTTTCATTATGTTCTTTCGCTTGGTTCGTATAGAACGGTTGTTATTTATTTGCTTTGGCTTTGACCTATATTAAGAGGTAGGTCTTTAAAAAAGTATTTGGTTCAGGGGCATTGGTTTGCTTCTATGATAGGCTTTAATGTGTGCTTTTTTCCTTTGCATTTTATGGGTTTAGCCGGTTTACCTCGTCGTGTTTGTACGTTTGATCCTGCTTTTTTTTGATTGAATTCATTCTCATCATGAGGGTCGTTAATCTCTTGTTGCAGAGCTTTTTTTTTATTATTTATACTGTGGGAGTCTTTGGTGGCGGGTCACCGGGTTTTGTCTGTTTGAGGTAGTCCTCTTTTTTCTCTTTATTCTAAGGTTGTTCCTCTGAGTCATCATGAGGGGTTTTCAAGGGATTCAGTTAGTTTT---GTGAGTTGTTC---TAGTTTA-TCGGTCTTAAAGG------TTTAGTCTTGTTGAGGTTGTTTT
>25_13.17_Lsit_SO_msim|similis
ATTTGGGGATGGTTTTTGCTATGGGTTCTATAGTATGTCTGGGTAGAGTTGTTTGAGGGCACCATATGTTTATGGTGGGTATGGATTTACAGACTACTATGTTTTTTAGTTCTGTAACTATGATTATAGGTATACCAACTGGTATAAAGGTTTTTTCTTGATTATATATGTTAGGGGGTTGTTATTCACGGCTACAAGATCCGTTGGTTTGGTGGATTATGGGGTTTATTTTTCTTTTTACTATAGGTGGGGTTACTGGTGTAGTTTTGTCGGCTTCTATTTTGGATTCTTTGTTGCATGACACTTGGTTTGTGGTATCTCATTTTCATTATGTTCTTTCGCTTGGTTCGTATAGAACGGTTGTTATTTATTTGCTTTGGCTTTGACCTATATTAAGAGGTAGGTCTTTAAAAAAGTATTTGGTTCAGGGGCATTGGTTTGCTTCTATGATAGGCTTTAATGTGTGCTTTTTTCCTTTGCATTTTATGGGTTTAGCCGGTTTACCTCGTCGTGTTTGTACGTTTGATCCTGCTTTTTTTTGATTGAATTCATTCTCATCATGAGGGTCGTTAATCTCTTGTTGCAGAGCTTTTTTTTTATTATTTATACTGTGGGAGTCTTTGGTGGCGGGTCACCGGGTTTTGTCTGTTTGAGGTAGTCCTCTTTTTTCTCTTTATTCTAAGGTTGTTCCTCTGAGTCATCATGAGGGGTTTTCAAGGGATTCAGTTAGTTTT---GTGAGTTGTTC---TAGTTTA-TCGGTCTTAAAGG------TTTAGTCTTGTTGAGGTTGTTTT
>17_9.8_Lsit_SO_msim|similis
ATTTGGGGATGGTTTTTGCTATGGGTTCTATAGTATGTCTAGGTAGAGTTGTTTGAGGGCACCATATGTTTATGGTGGGTATGGATTTACAGACTACTATGTTTTTTAGTTCTGTGACTATGATTATAGGTATACCAACTGGTATAAAGGTTTTTTCTTGATTATATATGTTAGGGGGTTGTTATTCACGGCTACAAGATCCGTTGGTTTGGTGGATTATGGGGTTTATTTTTCTTTTTACTATAGGTGGGGTTACTGGTGTAGTTTTGTCGGCTTCTATTTTGGATTCTTTGTTGCATGACACTTGGTTTGTGGTATCTCATTTTCATTATGTTCTTTCGCTTGGTTCGTATAGAACGGTTGTTATTTATTTGCTTTGGCTTTGACCTATATTAAGAGGCAGGTCTTTAAAAAAGTATTTGGTTCAGGGGCATTGGTTTGCTTCTATGATAGGCTTTAATGTGTGCTTTTTTCCTTTGCATTTTATGGGTTTAGCCGGTTTACCTCGTCGTGTTTGTACGTTTGATCCTGCTTTTTTTTGATTGAATTCATTCTCATCATGAGGGTCGTTAATTTCTTGTTGCAGAGCTTTTTTTTTATTATTTATACTGTGGGAGTCTTTGGTGGCGGGTCACCGGGTTTTGTCTGTTTGAGGTAGTCCTCTTTTTTCTCTTTATTCTAAGGTTGTTCCTCTGAGTCATCATGAGGGGTTTTCAAGGGATTCAGTTAGTTTT---GTGAGTTGTTC---TAGTTTA-TCGGTCTTAAAGG------TTTAGTCTTGTTGAGGTTGTTTT
>13_8.8_Lobtus_NW_msim|similis
ATTTGGGGATGGTTTTTGCTATGGGTTCTATAGTATGTCTAGGTAGAGTTGTTTGAGGGCACCATATGTTTATGGTGGGTATGGATTTACAGACTACTATGTTTTTTAGTTCTGTGACTATGATTATAGGTATACCAACTGGTATAAAGGTTTTTTCTTGATTATATATGTTAGGGGGTTGTTATTCACGGCTACAAGATCCGTTGGTTTGGTGGATTATGGGGTTTATTTTTCTTTTTACTATAGGTGGGGTTACTGGTGTAGTTTTGTCGGCTTCTATTTTGGATTCTTTGTTGCATGACACTTGGTTTGTGGTATCCCATTTTCATTATGTTCTTTCGCTTGGTTCGTATAGAACGGTTGTTATTTATTTGCTTTGGCTTTGACCTATATTAAGAGGCAGGTCTTTAAAAAAGTATTTGGTTCAGGGGCATTGGTTTGCTTCTATGATAGGCTTTAATGTGTGCTTTTTTCCTTTGCATTTTATGGGTTTAGCCGGTTTACCTCGTCGTGTTTGTACGTTTGATCCTGCTTTTTTTTGATTGAATTCATTCTCATCATGAGGGTCGTTAATCTCTTGTTGCAGAGCTTTTTTTTTATTATTTATATTGTGGGAGTCTTTGGTGGCGGGTCACCGGGTTTTGTCTGTTTGAGGTAGTCCTCTTTTTTCTCTTTATTCTAAGGTTGTTCCTCTGAGTCATCATGAGGGGTTTTCAAGGGATTCAGTTAGTTTT---GTGAGTTGTTC---TAGTTTA-TCGGTCTTAAAGG------TTTAGTCTTGTTGAGGTTGTTTT
>12_8.7_Lsax_msim|similis
ATTTAGGGATGGTTTTTGCTATGGGTTCTATAGTATGTCTAGGTAGAGTTGTTTGAGGGCACCATATGTTTATGGTGGGTATGGATTTACAGACTACTATGTTTTTTAGTTCTGTGACTATGATTATAGGTATACCAACTGGTATAAAGGTTTTTTCTTGATTATATATGTTAGGGGGTTGTTATTCACGGCTACAAGATCCGTTGGTTTGGTGGATTATGGGGTTTATTTTTCTTTTTACTATAGGTGGTGTTACTGGTGTAGTTTTGTCGGCTTCTATTTTGGATTCTTTGTTGCATGACACTTGGTTTGTGGTATCCCATTTTCATTATGTTCTTTCGCTTGGTTCGTATAGAACGGTTGTTATTTATTTGCTTTGGCTTTGACCTATATTAAGAGGCAGGTCTTTAAAAAAGTATTTGGTTCAGGGGCATTGGTTTGCTTCTATGATAGGCTTTAATGTGTGCTTTTTTCCTTTGCATTTTATGGGTTTAGCCGGTTTACCTCGTCGTGTTTGTACGTTTGATCCTGCTTTTTTTTGATTGAATTCATTCTCATCATGAGGGTCGTTAATCTCTTGTTGCAGAGCTTTTTTTTTATTATTTATATTGTGGGAGTCTTTGGTGGCGGGTCACCGGGTTTTGTCTGTTTGAGGTAGTCCTCTTTTTTCTCTTTATTCTAAGGTTGTTCCTCTGAGTCATCATGAGGGGTTTTCAAGGGATTCAGTTAGTTTT---GTGAGTTGTTC---TAGTTTA-TCGGTCTTAAAGG------TTTAGTCTTGTTGAGGTTGTTTT
>9_8.4_Lsit_SO_msim|similis
ATTTGGGGATGGTTTTTGCTATGGGTTCTATAGTATGTCTAGGTAGAGTTGTTTGAGGGCACCATATGTTTATGGTGGGTATGGATTTACAGACTACTATGTTTTTTAGTTCTGTGACTATGATTATAGGTATACCAACTGGTATAAAGGTTTTTTCTTGATTATATATGTTAGGGGGTTGTTATTCACGGCTACAAGATCCGTTGGTTTGGTGGATTATGGGGTTTATTTTTCTTTTTACTATAGGTGGGGTTACTGGTGTAGTTTTGTCGGCTTCTATTTTGGATTCTTTGTTGCATGACACTTGGTTTGTGGTATCTCATTTTCATTATGTTCTTTCGCTTGGTTCGTATAGAACGGTTGTTATTTATTTGCTTTGGCTTTGACCTATATTAAGAGGCAGGTCTTTAAAAAAGTATTTGGTTCAGGGGCATTGGTTTGCTTCTATGATAGGCTTTAATGTGTGCTTTTTTCCTTTGCATTTTATGGGTTTAGCCGGTTTACCTCGTCGTGTTTGTACGTTTGATCCTGCTTTTTTTTGATTGAATTCATTCTCATCATGAGGGTCGTTAATTTCTTGTTGCAGAGCTTTTTTTTTATTATTTATACTGTGGGAGTCTTTGGTGGCGGGTCACCGGGTTTTGTCTGTTTGAGGTAGTCCTCTTTTTTCTCTTTATTCTAAGGTTGTTCCTCTGAGTCATCATGAGGGGTTTTCAAGGGATTCAGTTAGTTTT---GTGAGTTGTTC---TAGTTTA-TCGGTCTTAAAGG------TTTAGTCTTGTTGAGGTTGTTTT
>8_M8.3_Lsitk_SO_msim|similis
ATTTGGGGATGGTTTTTGCTATGGGTTCTATAGTATGTCTAGGTAGAGTTGTTTGAGGGCACCATATGTTTATGGTGGGTATGGATTTACAGACTACTATGTTTTTTAGTTCTGTGACTATGATTATAGGTATACCAACTGGTATAAAGGTTTTTTCTTGATTATATATGTTAGGGGGTTGTTATTCACGGCTACAAGATCCGTTGGTTTGGTGGATTATGGGGTTTATTTTTCTTTTTACTATAGGTGGGGTTACTGGTGTAGTTTTGTCGGCTTCTATTTTGGATTCTTTGTTGCATGACACTTGGTTTGTGGTATCTCATTTTCATTATGTTCTTTCGCTTGGTTCGTATAGAACGGTTGTTATTTATTTGCTTTGGCTTTGACCTATATTAAGAGGCAGGTCTTTAAAAAAGTATTTGGTTCAGGGGCATTGGTTTGCTTCTATGATAGGCTTTAATGTGTGCTTTTTTCCTTTGCATTTTATGGGTTTAGCCGGTTTACCTCGTCGTGTTTGTACGTTTGATCCTGCTTTTTTTTGATTGAATTCATTCTCATCATGAGGGTCGTTAATTTCTTGTTGCAGAGCTTTTTTTTTATTATTTATACTGTGGGAGTCTTTGGTGGCGGGTCACCGGGTTTTGTCTGTTTGAGGTAGTCCTCTTTTTTCTCTTTATTCTAAGGTTGTTCCTCTGAGTCATCATGAGGGGTTTTCAAGGGATTCAGTTAGTTTT---GTGAGTTGTTC---TAGTTTA-TCGGTCTTAAAGG------TTTAGTCTTGTTGAGGTTGTTTT
>7_8.2_Lsit_SO_msim|similis
ATTTGGGGATGGTTTTTGCTATGGGTTCTATAGTATGTCTAGGTAGAGTTGTTTGAGGGCACCATATGTTTATGGTGGGTATGGATTTACAGACTACTATGTTTTTTAGTTCTGTGACTATGATTATAGGTATACCAACTGGTATAAAGGTTTTTTCTTGATTATATATGTTAGGGGGTTGTTATTCACGGCTACAAGATCCGTTGGTTTGGTGGATTATGGGGTTTATTTTTCTTTTTACTATAGGTGGGGTTACTGGTGTAGTTTTGTCGGCTTCTATTTTGGATTCTTTGTTGCATGACACTTGGTTTGTGGTATCTCATTTTCATTATGTTCTTTCGCTTGGTTCGTATAGAACGGTTGTTATTTATTTGCTTTGGCTTTGACCTATATTAAGAGGCAGGTCTTTAAAAAAGTATTTGGTTCAGGGGCATTGGTTTGCTTCTATGATAGGCTTTAATGTGTGCTTTTTTCCTTTGCATTTTATGGGTTTAGCCGGTTTACCTCGTCGTGTTTGTACGTTTGATCCTGCTTTTTTTTGATTGAATTCATTCTCATCATGAGGGTCGTTAATTTCTTGTTGCAGAGCTTTTTTTTTATTATTTATACTGTGGGAGTCTTTGGTGGCGGGTCACCGGGTTTTGTCTGTTTGAGGTAGTCCTCTTTTTTCTCTTTATTCTAAGGTTGTTCCTCTGAGTCATCATGAGGGGTTTTCAAGGGATTCAGTTAGTTTT---GTGAGTTGTTC---TAGTTTA-TCGGTCTTAAAGG------TTTAGTCTTGTTGAGGTTGTTTT
>6_8.1_Lsit_SO_msim|similis
ATTTGGGGATGGTTTTTGCTATGGGTTCTATAGTATGTCTAGGTAGAGTTGTTTGAGGGCACCATATGTTTATGGTGGGTATGGATTTACAGACTACTATGTTTTTTAGTTCTGTGACTATGATTATAGGTATACCAACTGGTATAAAGGTTTTTTCTTGATTATATATGTTAGGGGGTTGTTATTCACGGCTACAAGATCCGTTGGTTTGGTGGATTATGGGGTTTATTTTTCTTTTTACTATAGGTGGGGTTACTGGTGTAGTTTTGTCGGCTTCTATTTTGGATTCTTTGTTGCATGACACTTGGTTTGTGGTATCTCATTTTCATTATGTTCTTTCGCTTGGTTCGTATAGAACGGTTGTTATTTATTTGCTTTGGCTTTGACCTATATTAAGAGGCAGGTCTTTAAAAAAGTATTTGGTTCAGGGGCATTGGTTTGCTTCTATGATAGGCTTTAATGTGTGCTTTTTTCCTTTGCATTTTATGGGTTTAGCCGGTTTACCTCGTCGTGTTTGTACGTTTGATCCTGCTTTTTTTTGATTGAATTCATTCTCATCATGAGGGTCGTTAATTTCTTGTTGCAGAGCTTTTTTTTTATTATTTATACTGTGGGAGTCTTTGGTGGCGGGTCACCGGGTTTTGTCTGTTTGAGGTAGTCCTCTTTTTTCTCTTTATTCTAAGGTTGTTCCTCTGAGTCATCATGAGGGGTTTTCAAGGGATTCAGTTAGTTTT---GTGAGTTGTTC---TAGTTTA-TCGGTCTTAAAGG------TTTAGTCTTGTTTAGGTTGTTTT
>5_7.5_Lobtus_ID_msim|similis
ATTTGGGGATGGTTTTTGCTATGGGTTCTATAGTATGTCTAGGTAGAGTTGTTTGAGGGCACCATATGTTTATGGTGGGTATGGATTTACAGACTACTATGTTTTTTAGTTCTGTGACTATGATTATAGGTATACCAACTGGTATAAAGGTTTTTTCTTGATTATATATGTTAGGGGGTTGTTATTCACGGCTACAAGATCCGTTGGTTTGGTGGATTATGGGGTTTATTTTTCTTTTTACTATAGGTGGGGTTACTGGTGTAGTTTTGTCGGCTTCTATTTTGGATTCTTTGTTGCATGACACTTGGTTTGTGGTATCCCATTTTCATTATGTTCTTTCGCTTGGTTCGTATAGAACGGTTGTTATTTATTTGCTTTGGCTTTGACCTATATTAAGAGGCAGGTCTTTAAAAAAGTATTTGGTTCAGGGGCATTGGTTTGCTTCTATGATAGGCTTTAATGTGTGCTTTTTTCCTTTGCATTTTATGGGTTTAGCCGGTTTACCTCGTCGTGTTTGTACGTTTGATCCTGCTTTTTTTTGATTGAATTCATTCTCATCATGAGGGTCGTTAATCTCTTGTTGCAGAGCTTTTTTTTTATTATTTATATTGTGGGAGTCTTTGGTGGCGGGTCACCGGGTTTTGTCTGTTTGAGGTAGTCCTCTTTTTTCTCTTTATTCTAAGGTTGTTCCTCTGAGTCATCATGAGGGGTTTTCAAGGGATTCAGTTAGTTTT---GTGAGTTGTTC---TAGTTTA-TCGGTCTTAAAGG------TTTAGTCTTGTTGAGGTTGTTTT
>4_7.4_Lsax_NW_msim|similis
ATTTAGGGATGGTTTTTGCTATGGGTTCTATAGTATGTCTAGGTAGAGTTGTTTGAGGGCACCATATGTTTATGGTGGGTATGGATTTACAGACTACTATGTTTTTTAGTTCTGTGACTATGATTATAGGTATACCAACTGGTATAAAGGTTTTTTCTTGATTATATATGTTAGGGGGTTGTTATTCACGGCTACAAGATCCGTTGGTTTGGTGGATTATGGGGTTTATTTTTCTTTTTACTATAGGTGGGGTTACTGGTGTAGTTTTGTCGGCTTCTATTTTGGATTCTTTGTTGCATGACACTTGGTTTGTGGTATCCCATTTTCATTATGTTCTTTCGCTTGGTTCGTATAGAACGGTTGTTATTTATTTGCTTTGGCTTTGACCTATATTAAGAGGCAGGTCTTTAAAAAAGTATTTGGTTCAGGGGCATTGGTTTGCTTCTATGATAGGCTTTAATGTGTGCTTTTTTCCTTTGCATTTTATGGGTTTAGCCGGTTTACCTCGTCGTGTTTGTACGTTTGATCCTGCTTTTTTTTGATTGAATTCATTCTCATCATGAGGGTCGTTAATCTCTTGTTGCAGAGCTTTTTTTTTATTATTTATATTGTGGGAGTCTTTGGTGGCGGGTCACCGGGTTTTGTCTGTTTGAGGTAGTCCTCTTTTTTCTCTTTATTCTAAGGTTGTTCCTCTGAGTCATCATGAGGGGTTTTCAAGGGATTCAGTTAGTTTT---GTGAGTTGTTC---TAGTTTA-TCGGTCTTAAAGG------TTTAGTCTTGTTGAGGTTGTTTT
>2_7.2_Lsit_SO_msim|similis
ATTTGGGGATGGTTTTTGCTATGGGTTCTATAGTATGTCTAGGTAGAGTTGTTTGAGGGCACCATATGTTTATGGTGGGTATGGATTTACAGACTACTATGTTTTTTAGTTCTGTGACTATGATTATAGGTATACCAACTGGTATAAAGGTTTTTTCTTGATTATATATGTTAGGGGGTTGTTATTCACGGCTACAAGATCCGTTGGTTTGGTGGATTATGGGGTTTATTTTTCTTTTTACTATAGGTGGGGTTACTGGTGTAGTTTTGTCGGCTTCTATTTTGGATTCTTTGTTGCATGACACTTGGTTTGTGGTATCTCATTTTCATTATGTTCTTTCGCTTGGTTCGTATAGAACGGTTGTTATTTATTTGCTTTGGCTTTGACCTATATTAAGAGGCAGGTCTTTAAAAAAGTATTTGGTTCAGGGGCATTGGTTTGCTTCTATGATAGGCTTTAATGTGTGCTTTTTTCCTTTGCATTTTATGGGTTTAGCCGGTTTACCTCGTCGTGTTTGTACGTTTGATCCTGCTTTTTTTTGATTGAATTCATTCTCATCATGAGGGTCGTTAATTTCTTGTTGCAGAGCTTTTTTTTTATTATTTATACTGTGGGAGTCTTTGGTGGCGGGTCACCGGGTTTTGTCTGTTTGAGGTAGTCCTCTTTTTTCTCTTTATTCTAAGGTTGTTCCTCTGAGTCATCATGAGGGGTTTTCAAGGGATTCAGTTAGTTTT---GTGAGTTGTTC---TAGTTTA-TCGGTCTTAAAGG------TTTAGTCTTGTTGAGGTTGTTTT
>1_7.1_Lsit_SO_msim|similis
ATTTGGGGATGGTTTTTGCTATGGGTTCTATAGTATGTCTAGGTAGAGTTGTTTGAGGGCACCATATGTTTATGGTGGGTATGGATTTACAGACTACTATGTTTTTTAGTTCTGTGACTATGATTATAGGTATACCAACTGGTATAAAGGTTTTTTCTTGATTATATATGTTAGGGGGTTGTTATTCACGGCTACAAGATCCGTTGGTTTGGTGGATTATGGGGTTTATTTTTCTTTTTACTATAGGTGGGGTTACTGGTGTAGTTTTGTCGGCTTCTATTTTGGATTCTTTGTTGCATGACACTTGGTTTGTGGTATCTCATTTTCATTATGTTCTTTCGCTTGGTTCGTATAGAACGGTTGTTATTTATTTGCTTTGGCTTTGACCTATATTAAGAGGCAGGTCTTTAAAAAAGTATTTGGTTCAGGGGCATTGGTTTGCTTCTATGATAGGCTTTAATGTGTGCTTTTTTCCTTTGCATTTTATGGGTTTAGCCGGTTTACCTCGTCGTGTTTGTACGTTTGATCCTGCTTTTTTTTGATTGAATTCATTCTCATCATGAGGGTCGTTAATTTCTTGTTGCAGAGCTTTTTTTTTATTATTTATACTGTGGGAGTCTTTGGTGGCGGGTCACCGGGTTTTGTCTGTTTGAGGTAGTCCTCTTTTTTCTCTTTATTCTAAGGTTGTTCCTCTGAGTCATCATGAGGGGTTTTCAAGGGATTCAGTTAGTTTT---GTGAGTTGTTC---TAGTTTA-TCGGTCTTAAAGG------TTTAGTCTTGTTGAGGTTGTTTT
>1_14.1_Lsit_SO_mkur|kurilenis
ATTTAGGGATGGTTTTTGCCATGGGTTCTATAGTGTGTTTGGGTAGTGTTGTTTGAGGACATCATATGTTTATGGTTGGCATGGATTTACAGACTACTATGTTTTTTAGTTCTGTGACTATGATTATAGGTATACCAACAGGCATAAAGGTTTTTTCTTGGTTGTATATGTTAGGTGGTTGTTATACTCGTTTGCAGGATCCGATTGTTTGGTGGATTATGGGGTTTATCTTTCTTTTTACAATTGGTGGGGTAACAGGTGTAGTTTTGTCAGCATCTATTCTTGATTCTTTATTACATGATACTTGGTTTGTAGTTTCTCATTTTCATTATGTTCTTTCTCTAGGTTCTTATAGTACAGTTGTTATTTATTTGCTTTGGCTTTGGCCTATATTAAGTGGCAGGTCCTTAAAAAAGTATCTTGTTCAGGGTCATTGATTTTCTTCAATGGTGGGGTTTAATGTTTGCTTTTTTCCTTTACATTTTATGGGTTTGGCTGGCTTACCTCGTCGGGTTTGTACTTTTGATCCATCCTTTTTTTGGTTGAATTCTTTTTCTTCGTGGGGTTCGTTGGTTTCTTGTTGCAGGGCCTTTTTTTTATTATTTATTTTGTGGGAGTCTTTGGTAGTTGGACACCGTGTTTTGTCTGTTTGAGGTAGACCTCTTCTTTCTATTTATTCTAAGGTTGTTCCTCTAAGACATCATGAGGGGTTTTCCAGGGATTCAGTAACTTTTAGTACTATCCATTCAGGCAGTCAAATCTAGTGTAAAGGTTGGATTTTAGTCTTGTAAGTGTTGTTTT
>2_14.7_LS_SO_mkur|kurilenis
ATTTAGGGATGGTTTTTGCCATGGGTTCTATAGTGTGTTTGGGTAGTGTTGTTTGAGGACATCATATGTTTATGGTTGGCATGGATTTACAGACTACTATGTTTTTTAGTTCTGTGACTATGATTATAGGTATACCAACAGGCATAAAGGTTTTTTCTTGGTTGTATATGTTAGGTGGTTGTTATACTCGTTTGCAGGATCCGATTGTTTGGTGGATTATGGGGTTTATCTTTCTTTTTACAATTGGTGGGGTAACAGGTGTAGTTTTGTCAGCATCTATTCTTGATTCTTTATTACATGATACTTGGTTTGTAGTTTCTCATTTTCATTATGTTCTTTCTCTAGGTTCTTATAGTACAGTTGTTATTTATTTGCTTTGGCTTTGGCCTATATTAAGTGGCAGGTCCTTAAAAAAGTATCTTGTTCAGGGTCATTGGTTTTCTTCAATGGTGGGGTTTAATGTTTGCTTTTTTCCTTTACATTTTATGGGTTTGGCTGGCTTACCTCGTCGGGTTTGTACTTTTGATCCATCCTTTTTTTGGTTGAATTCTTTTTCTTCGTGGGGTTCGTTGGTTTCTTGTTGCAGGGCCTTTTTTTTATTATTTATTTTGTGGGAGTCTTTGGTAGTTGGACACCGTGTTTTGTCTGTTTGAGGTAGACCTCTTCTTTCTATTTATTCTAAGGTTGTTCCTCTAAGACATCATGAGGGGTTTTCCAGGGATTCAGTAACTTTTAGTACTATCCATTCAGGCAGTCAAATCTAGTATAAAGGTTGGATTTTAGTCTTGTAAGTGTTGTTTT
>5_14.5_Lsit_SO_mkur|kurilenis
ATTTAGGGATGGTTTTTGCCATGGGTTCTATAGTGTGTTTGGGTAGTGTTGTTTGAGGACATCATATGTTTATGGTTGGCATGGATTTACAGACTACTATGTTTTTTAGTTCTGTGACTATGATTATAGGTATACCAACAGGCATAAAGGTTTTTTCTTGGTTGTATATGTTAGGTGGTTGTTATACTCGTTTGCAGGATCCGATTGTTTGATGGATTATGGGGTTTATCTTTCTTTTTACAATTGGTGGGGTAACAGGTGTAGTTTTGTCAGCATCTATTCTTGATTCTTTATTACATGATACTTGGTTTGTAGTTTCTCATTTTCATTATGTTCTTTCTCTAGGTTCTTATAGTACAGTTGTTATTTATTTGCTTTGGCTTTGGCCTATATTAAGTGGCAGGTCCTTAAAAAAGTATCTTGTTCAGGGTCATTGATTTTCTTCAATGGTGGGGTTTAATGTTTGCTTTTTTCCTTTACATTTTATGGGTTTGGCTGGCTTACCTCGTCGGGTTTGTACTTTTGATCCATCCTTTTTTTGGTTGAATTCTTTTTCTTCGTGGGGTTCGTTGGTTTCTTGTTGCAGGGCCTTTTTTTTATTATTTATTTTGTGGGAGTCTTTGGTAGTTGGACACCGTGTTTTGTCTGTTTGAGGTAGACCTCTTCTTTCTATTTATTCTAAGGTTGTTCCTCTAAGACATCATGAGGGGTTTTCTAGGGATTCAGTAACTTTTAGTACTATCCGTTCAGGCAGTCAAACCTAGTGTAAAGGTTGGATTTTAGTCTTGTAAGTGTTGTTTT
>1_15.14_SO_cal|calidis
ACTTAGGGATGGTTTTTGCTATGGGTTCAATAGTGTGTTTGGGTAGAGTTGTCTGGGGGCATCATATGTTTATGGTTGGTATGGATTTACAGACTACTATATTTTTTAGTTCTGTTACTATGATTATAGGTATACCTACCGGTATAAAGGTTTTTTCTTGATTATACATGTTAGGAGGCTGCCGTACTCGGTTACAGGATCCGATTGTTTGATGGATTATGGGATTTATCTTTCTTTTTACAATTGGGGGGGTAACAGGTGTAGTTTTATCTGCATCTATTCTTGATTCTTTGCTCCATGATACTTGATTTGTAGTCTCTCATTTTCATTATGTTCTTTCGCTAGGTTCTTATAGAACAGTTGTTATTTACTTGCTTTGGCTTTGGCCTATATTAAGAGGTAAGTCATTAAAAAAGTATCTTGTTCAGGGTCATTGATTTTCTTCAATGGTGGGTTTTAATGTTTGCTTTTTTCCCTTACATTTTATGGGTTTGGCAGGTTTACCTCGTCGGGTTTGTACTTTTGATCCAGCCTTTTTTTGGTTGAATTCTTTTTCTTCGTGGGGTTCGTTAGTTTCTTGTTGTAGGGCCTTTTTTTTATTGTTTATATTGTGGGAGTCTTTGGTAGTGGGGCATCGTGTTTTGTCTGTTTGAGGTAGACCTTTTCTTTCTATTTATTCTAAGGTTATCCCCTTAAGACATCATGAGGGGTTTTCTAGGGATTCAACAACTTTTACTATTAGTTCTTTAAAT-GACTAAGTTTAGGGAAAGGTTAAATTTTAGTCTTACAGGTG-TGTTTT
